# Supplementary material for: Phylogenomics of Acinetobacter species and analysis of antimicrobial resistance genes
Source: Front Microbiol. 2023 Oct 19;14:1264030. doi: 10.3389/fmicb.2023.1264030 (PMC10620307; doi:10.3389/fmicb.2023.1264030)
Supplement: Supplementary file 1 [file Table_1.xlsx]

## Sheet: Export
Table S1. Genome dataset of 837 Acinetobacter spp. isolates included in the study
id	isolate	species	Genbank_accession	Pas_cpn60	Pas_fusA	Pas_gltA	Pas_pyrG	Pas_recA	Pas_rplB	Pas_rpoB	ST (MLST (Pasteur))	BACT000001	BACT000002	BACT000003	BACT000004	BACT000005	BACT000006	BACT000007	BACT000008	BACT000009	BACT000010	BACT000011	BACT000012	BACT000013	BACT000014	BACT000015	BACT000016	BACT000017	BACT000018	BACT000019	BACT000020	BACT000021	BACT000030	BACT000031	BACT000032	BACT000033	BACT000034	BACT000035	BACT000036	BACT000038	BACT000039	BACT000040	BACT000042	BACT000043	BACT000044	BACT000045	BACT000046	BACT000047	BACT000048
6360	ANC 4874	Acinetobacter albensis	FMBK00000000.1	292	247	256	131	288	145	245	1757	20661	15971	14296	15395	13585	11715	14160	12523	13994	12086	12295	13246	12124	12620	12331	11724	10971	10900	10716	11338	8005	17315	16717	14826	14687	13920	14277	13686	14775	13055	14096	12937	12306	13618	12603	12432	11685	12797
6362	ANC 5114	Acinetobacter apis	FZLN00000000.1	294	249	258	133	290	147	246	1758	27545	21590	19282	20309	17868	16057	18982	16623	18582	16029	16480	17743	16362	16469	16456	16114	14890	14396	14239	15475	10759	22769	22460	19767	19868	18515	19630	17941	19882	17839	18602	16791	16538	18237	16952	16859	15820	17239
2240	ATCC 17978	Acinetobacter baumannii	NC_009085.1	3	2	2	2	30	4	28	437	217	519	158	158	135	133	134	406	1281	128	110	131	110	98	120	341	113	91	95	123	75	483	456	164	76	50	175	440	208	174	431	164	141	407	130	392	181	440
2244	AB307-0294	Acinetobacter baumannii	NC_011595.1	1	1	1	1	5	1	1	1	218	183	158	158	135	131	134	115	293	128	110	131	110	98	120	105	113	91	95	123	75	480	156	164	134	119	175	440	208	174	130	164	141	181	130	392	181	136
2245	AB0057	Acinetobacter baumannii	NC_011586.1	1	1	1	1	5	1	1	1	218	183	160	158	135	131	134	115	293	128	110	131	110	98	120	105	113	91	95	123	75	148	156	164	134	119	175	137	208	174	130	164	141	181	130	127	181	136
2246	AYE	Acinetobacter baumannii	NC_010410.1	1	1	1	1	5	1	1	1	218	183	158	158	135	131	134	115	293	128	110	131	110	98	120	105	113	91	95	123	75	480	156	164	134	119	175	440	208	174	130	164	141	181	130	392	181	136
2285	BJAB0715	Acinetobacter baumannii	NC_021733.1	1	3	10	1	4	4	4	23	3104	519	2070	2128	1970	1841	1926	406	1281	128	110	131	110	98	3656	105	113	91	95	1678	75	2393	2336	2219	2196	50	395	440	2163	376	431	164	141	1966	1727	392	1711	136
2286	NIPH 335	Acinetobacter baumannii	APQX00000000.1	1	3	2	1	4	4	4	10	3112	519	2070	2128	1970	1841	1926	406	293	128	110	131	110	98	1781	105	113	91	95	1678	75	2393	2336	2219	2196	50	395	137	2163	376	431	1489	141	1966	1727	392	1711	136
2295	ATCC 19606	Acinetobacter baumannii	ACQB00000000.1	3	2	2	7	9	1	5	52	3137	183	158	158	135	1841	1926	1764	293	128	1700	131	110	1497	1786	341	113	91	95	123	75	2397	2347	164	76	50	2039	440	2163	174	1968	1708	141	407	1728	392	181	440
2296	ATCC 19606	Acinetobacter baumannii	APRG00000000.1	3	2	2	7	9	1	5	52	3137	183	158	158	135	1841	1926	1764	293	128	1700	131	110	1497	1786	341	113	91	95	123	75	2397	2347	164	76	50	2039	440	2163	174	1968	1708	141	407	1728	392	181	440
2643	NIPH 146	Acinetobacter baumannii	APOU00000000.1	3	3	2	4	7	2	4	25	3117	2439	2068	158	135	131	134	406	293	128	110	131	110	98	120	105	113	91	95	123	75	480	2333	164	2193	50	395	440	2163	376	431	164	141	1963	130	392	181	440
2648	Naval-18	Acinetobacter baumannii	AFDA00000000.1	3	3	2	4	7	2	4	25	3117	2439	2068	158	135	131	134	406	293	128	110	131	110	98	120	105	113	91	95	123	75	480	2333	164	2193	50	395	440	2163	376	431	164	141	1963	130	392	181	440
2664	NIPH 601	Acinetobacter baumannii	APQZ00000000.1	1	2	2	2	5	1	14	40	3124	183	158	158	135	1844	134	406	1281	128	110	1865	110	98	120	105	113	91	95	123	75	482	2344	2225	2193	50	175	440	208	376	431	164	141	1963	1725	392	181	440
2683	OIFC032	Acinetobacter baumannii	AFCZ00000000.2	1	1	2	2	3	4	4	32	3132	519	158	2128	135	131	1926	406	1281	128	110	131	110	98	120	105	113	91	95	123	75	480	456	164	2193	50	175	5756	208	376	431	164	141	407	130	392	181	440
2684	OIFC087	Acinetobacter baumannii	AMFS00000000.1	1	1	2	2	3	4	4	32	3132	519	158	2128	135	131	1926	406	1281	128	110	131	110	98	120	105	113	91	95	123	75	480	456	164	2193	50	175	440	208	376	431	164	141	407	130	392	181	440
2692	1062314	Acinetobacter baumannii	JFDR00000000.1	12	3	18	2	17	4	5	54	8234	183	158	2128	135	1844	134	406	1980	128	110	131	110	98	1781	105	113	91	4462	123	75	482	6901	164	76	50	2045	440	208	1843	1972	164	141	407	130	392	181	5417
2722	3909	Acinetobacter baumannii	AEOZ00000000.1	25	3	6	2	28	1	29	78	3101	519	158	2128	135	1844	134	406	293	128	110	131	110	98	120	105	113	91	95	123	75	2395	156	164	76	50	175	440	6038	5404	431	164	141	1964	130	392	181	1907
2725	TG22146	Acinetobacter baumannii	ASFM00000000.1	25	3	6	2	28	1	29	78	3101	519	158	2128	135	1844	134	406	293	128	110	131	110	98	120	105	113	91	95	123	75	2395	156	164	76	50	175	440	6038	5404	431	164	141	1964	130	392	181	1907
2730	AB4857	Acinetobacter baumannii	AHAG00000000.1	3	3	2	2	3	1	3	3	3128	2445	160	158	135	131	134	115	293	128	110	1866	110	98	120	105	113	91	95	123	75	480	156	2224	76	119	175	440	208	174	130	164	141	181	130	392	181	440
2731	NIPH 1669	Acinetobacter baumannii	APOQ00000000.1	3	3	2	2	3	1	3	3	3128	2445	158	158	135	131	134	115	293	128	110	1866	110	98	120	105	113	91	95	123	75	480	156	2224	76	119	175	440	208	174	130	164	141	181	130	392	181	440
2732	Naval-81	Acinetobacter baumannii	AFDB00000000.2	3	3	2	2	3	1	3	3	3128	2445	158	158	135	131	134	115	293	128	110	1866	110	98	120	105	113	91	95	123	75	480	156	2224	76	119	175	440	208	174	130	164	141	181	130	392	181	440
2733	AC30	Acinetobacter baumannii	CP007577.1	2	2	2	2	2	2	2	2	221	183	158	2128	135	131	134	406	293	128	110	131	1687	98	120	105	113	91	95	123	75	482	455	164	76	50	175	440	208	174	431	164	141	408	130	392	181	440
2755	1656-2	Acinetobacter baumannii	NC_017162.1	2	2	2	2	2	2	2	2	221	183	158	2128	135	131	134	406	293	128	110	131	110	98	120	105	113	91	95	123	75	482	455	164	76	50	175	440	208	174	431	164	141	408	130	392	181	440
2756	AC29	Acinetobacter baumannii	CP007535.1	2	2	2	2	2	2	2	2	221	183	158	2128	135	131	134	406	293	128	110	131	1687	98	120	105	113	91	95	123	75	482	455	164	76	50	175	440	208	174	431	164	141	408	130	392	181	440
2757	MDR-TJ	Acinetobacter baumannii	NC_017847.1	2	2	2	2	2	2	2	2	221	183	158	2128	135	131	134	406	293	128	110	131	110	98	120	105	113	91	95	123	75	482	455	164	76	50	175	440	208	174	431	164	141	408	130	392	181	440
2758	MDR-ZJ06	Acinetobacter baumannii	NC_017171.1	2	2	2	2	2	2	2	2	221	183	158	2128	135	131	134	406	293	128	110	131	110	98	120	105	113	91	95	123	75	482	455	164	76	50	175	440	208	174	431	164	141	408	130	392	181	440
2759	TCDC-AB0715	Acinetobacter baumannii	NC_017387.1	2	2	2	2	2	2	2	2	221	183	158	2128	135	131	134	406	293	128	110	131	110	98	120	105	113	91	95	123	75	482	455	164	76	50	175	440	208	174	431	164	141	408	130	392	181	440
2760	TYTH-1	Acinetobacter baumannii	NC_018706.1	2	2	2	2	2	2	2	2	221	183	158	2128	135	131	134	406	293	128	110	131	110	98	120	105	113	91	95	123	75	482	455	164	76	50	175	440	208	174	431	164	141	408	130		181	440
2761	BJAB07104	Acinetobacter baumannii	NC_021726.1	2	2	2	2	2	2	2	2	221	183	158	2128	135	131	134	406	293	128	110	131	110	98	120	105	113	91	95	123	75	482	455	164	76	50	175	440	208	174	431	164	141	408	130	392	181	440
2762	BJAB0868	Acinetobacter baumannii	NC_021729.1	2	2	2	2	2	2	2	2	221	183	158	2128	135	131	134	406	293	128	110	131	110	98	120	105	113	91	95	123	75	482	455	164	76	50	175	440	208	174	431	164	141	408	130	392	181	440
2763	ACICU	Acinetobacter baumannii	NC_010611.1	2	2	2	2	2	2	2	2	221	183	158	159	135	131	134	406	293	128	110	131	110	98	120	105	113	91	95	123	75	482	455	164	76	50	396	440	208	174	431	164	141	408	130	392	181	440
2774	3990	Acinetobacter baumannii	AEOY00000000.1	2	2	2	2	2	2	2	2	221	183	158	159	135	131	134	406	293	128	110	131	110	98	120	105	113	91	95	123	75	482	455	164	76	50	396	440	208	174	431	164	141	408	130	392	181	440
2776	ABNIH3	Acinetobacter baumannii	AFTB00000000.1	2	2	2	2	68	2	2	415	221	183	158	2128	135	131	134	406	293	128	110	131	110	98	120	105	113	91	95	123	75	482	455	164	76	50	175	440	208	174	431	164	141	408	130	392	181	440
2957	AbH12o-A2	Acinetobacter baumannii	CP009534.1	26	2	2	2	29	4	5	79	8285	183	158	2138	135	131	134	1768	1281	128	110	131	110	4451	120	105	113	91	95	123	75	7029	456	164	2193	6741	5827	5726	208	5416	431	164	141	407	130	392	181	1907
2958	AB030	Acinetobacter baumannii	CP009257.1	26	2	2	2	29	4	5	79	8285	183	158	2138	135	131	134	1768	1281	5962	110	131	110	4451	120	105	113	91	95	123	75	7029	456	164	2193	50	5827	5726	208	5416	431	164	141	407	130	392	181	1907
3069	Ab04-mff	Acinetobacter baumannii	CP012006.1	1	3	2	1	4	4	4	10	11504	519	10111	2128	1970	1841	1926	406	293	128	110	131	110	98	1781	105	113	91	95	1678	75	2393	2336	2219	2196	50	395	440	2163	376	431	1489	141	1966	1727	392	1711	136
3070	D36	Acinetobacter baumannii	CP012952.1	1	1	1	1	5	1	2	81	8262	183	158	158	135	131	134	115	293	5156	110	1867	110	98	120	105	113	91	95	123	75	482	156	164	134	119	175	5725	208	174	431	164	141	181	130	392	181	136
3173	XH857	Acinetobacter baumannii	CP014540.1	27	2	7	2	2	1	2	215	221	183	158	158	135	131	134	406	1281	128	110	131	110	98	120	105	113	91	95	123	75	482	2344	2225	2193	50	175	440	208	174	431	164	141	1963	1725	392	181	440
3175	XH858	Acinetobacter baumannii	CP014528.1	1	3	10	1	4	4	4	23	3104	519	2070	2128	1970	1841	1926	406	1281	128	110	131	110	98	3656	105	113	91	95	1678	75	2393	2336	2219	2196	50	395	440	2163	376	431	164	141	1966	1727	392	1711	136
3846	ARLG1933	Acinetobacter baumannii	NGII00000000.1	3	67	154	2	11	1	8	1165	27892	6643	158	158	135	131	134	406	293	128	110	131	110	98	1783	105	113	91	95	15476	75	22773	156	164	76	50	175	17945	208	376	1975	164	141	407	130	392	181	440
5138	ATCC 19606T	Acinetobacter baumannii	CP046654.1	3	2	2	7	9	1	5	52	3137	183	158	158	135	1841	1926	1764	293	128	1700	131	110	1497	1786	341	113	91	95	123	75	2397	2347	164	76	50	2039	440	2163	174	1968	1708	141	407	1728	392	181	440
3867	Acinetobacter ADP1	Acinetobacter baylyi	NC_005966.1	176	166	162	82	174	91	153	1185	219	182	157	157	136	134	135	117	492	130	111	133	438	412	401	343	405	389	396	389	315	491	463	159	413	458	404	446	204	382	438	439	399	177	423	398	354	460
6363	CIP 107474	Acinetobacter baylyi	APPT00000000.1	176	166	162	82	174	91	247	1759	219	182	157	157	136	134	135	117	492	130	111	133	438	412	401	343	405	389	396	389	315	3318	463	159	413	458	404	2600	204	2456	2669	439	399	177	423	398	354	460
7100	AB93A21	Acinetobacter baylyi	NZ_UICD00000000.1	176	319	332	100	363	91	330	1914	40530	182	157	157	136	134	135	117	492	130	111	32763	438	412	401	343	405	389	396	389	21028	491	463	159	34086	458	404	446	34890	382	438	439	399	177	423	398	354	460
7101	XH446	Acinetobacter baylyi	NZ_MPVX00000000	176	166	162	82	174	91	153	1185	219	182	157	157	136	134	135	117	492	130	111	133	438	412	401	343	405	389	396	389	315	491	463	159	413	458	404	446	204	382	438	439	399	177	423	398	354	460
7102	TG19579	Acinetobacter baylyi	NZ_AMIC00000000.1	176	166	162	82	174	91	153	1185	219	182	157	157	136	134	135	117	492	130	111	133	438	412	401	343	405	389	396	389	315	491	463	159	413	458	404	446	204	382	438	439	399	177	423	398	354	460
7103	XH444	Acinetobacter baylyi	MPVV00000000.1	176	166	162	82	174	91	153	1185	219	182	157	157	136	134	135	117	492	130	111	133	438	412	401	343	405	389	396	389	315	491	463	159	413	458	404	446	204	382	438	439	399	177	423	398	354	460
7104	XH443	Acinetobacter baylyi	MPVU00000000.1	176	166	162	82	174	91	153	1185	219	182	157	157	136	134	135	117	492	130	111	133	438	412	401	343	405	389	396	389	315	491	463	159	413	458	404	446	204	382	438	439	399	177	423	398	354	460
7105	XH442	Acinetobacter baylyi	MPVT00000000.1	176	166	162	82	174	91	153	1185	219	182	157	157	136	134	135	117	492	130	111	133	438	412	401	343	405	389	396	389	315	491	463	159	413	458	404	446	204	382	438	439	399	177	423	398	354	460
7106	XH447	Acinetobacter baylyi	MPVY00000000.1	176	166	162	82	174	91	153	1185	219	182	157	157	136	134	135	117	492	130	111	133	438	412	401	343	405	389	396	389	315	491	463	159	413	458	404	446	204	382	438	439	399	177	423	398	354	460
7107	XH445	Acinetobacter baylyi	MPVW00000000.1	176	166	162	82	174	91	153	1185	219	182	157	157	136	134	135	117	492	130	111	133	438	412	401;473	343	405	389	396	389	315	491	463	159	413	458	404	446	204	382	438	439	399	177	423	398	354	460
6364	CIP 110307	Acinetobacter beijerinckii	APQL00000000.1	295	250	259	134	291	148	248	1760	4882	3788	3415	3617	3337	2923	3293	3163	3402	3075	3032	3253	3031	2652	3014	2762	2762	2743	2696	2796	2215	4070	4033	3697	3702	3293	3343	3367	3485	3008	3395	3306	3072	3289	3045	2975	2990	3166
7108	ANC 3835	Acinetobacter beijerinckii	APQK00000000.1	295	320	333	199	364	148	331	1915	4880	3787	3414	3617	3329	2923	3288	3160	3402	3075	3032	3248	3031	2652	3013	2760	2762	2743	2694	2795	2214	4069	4032	3695	3701	3290	3342	3364	3482	3008	3394	3306	3072	3288	3044	2974	2990	3165
7110	GTC 14628	Acinetobacter beijerinckii	BBTL00000000.1	295	250	259	134	291	148	248	1760	4882	3788	3415	3617	3337	2923	3293	3163	3402	3075	3032	3253	3031	2652	3014	2762	2762	2743	2696	2796	2215	4070	4033	3697	3702	3293	3343	3367	3485	3008	3395	3306	3072	3289	3045	2975	2990	3166
4114	L98	Acinetobacter bereziniae	SIRF00000000	194	186	180	91	194	101	169	1309	48496	11847	3417	3618	3338	2924	3297	3165	40037	3099	3036	3263	3038	2659	3015	4874	4597	2745	2698	2797	2216	7099	4035	8018	3703	3298	3344	7084	7826	6950	5885	36764	3073	5708	36360	6461	2991	3167
6365	GD03185	Acinetobacter bereziniae	CP066119.1	198	190	180	91	194	104	173	1761	4883	3789	63803	3618	3338	2924	3297	3165	3403	3099	3036	3263	3038	2659	3015	2763	2764	2744	2698	2797	2216	4071	4034	3708	3703	3298	3344	3368	3486	3010	3400	3307	3073	3290	3046	3031	2991	3167
6366	GD0320	Acinetobacter bereziniae	CP066121.1	196	186	185	91	198	101	171	1317	8370	45610	3417	3618	3338	2924	3297	3165	3403	3099	6176	32764	3038	2659	3015	2764	4597	2745	2698	2797	27038	12285	50456	3710	43451	3298	3344	3368	7826	6950	3400	3307	38521	3290	36360	38496	2991	3167
6367	XH901	Acinetobacter bereziniae	CP018259.1	196	186	180	91	194	101	249	1762	30061	3789	3417	3618	3338	2924	3297	3165		3099	3036	3263	3038	2659	3015	2764	2764	2744	2698	2797	2216	28628	4035	3708	3703	3298	3344	5786	3487	3012	24376		3073	3290	3046	3031	2991	3168
6368	CIP 70.12	Acinetobacter bereziniae	APQG00000000.1	198	190	180	91	199	104	173	1318	4883	3789	3417	3618	3338	2924	3297	3165	3403	3099	3036	3263	3038	2659	3015	2763	2764	2744	2698	2797	2216	4071	4034	3708	3703	3298	3344	3368	3486	3010	3400	3307	3073	3290	3046	3031	2991	3167
6369	ANC 3994	Acinetobacter bohemicus	APOH00000000.1	296	251	260	135	292	149	250	1763	8271	6607	5995	6229	5739	4939	5686	5286	5929	5160	5040	5522	5090	4453	5083	4822	4568	4574	4470	4682	3519	7025	6918	6337	6183	5732	5831	5727	6048	5411	5827	5557	5145	5656	5238	5167	4927	5429
6370	ANC 5076	Acinetobacter bohemicus	FOZU00000000.1	297	252	261	135	293	150	251	1911	20344	15630	13871	14761	13112	4939	13410	12100	5929	11388	5040	5522	5090	4453	5083	4822	10603	10469	4470	11113	7701	16747	16118	14445	14315	13379	13799	12950	14419	12813	13249	5557	5145	13262	11881	12170	11323	12376
7111	QAC-21b	Acinetobacter bohemicus	NZ_CAJJDZ000000000	371	321	334	135	365	213	332	2023	78792	69856	66830	14761	62453	4939	67723	61204	69123	59065	5040	5522	5090	59104	5083	4822	50338	10469	4470	54879	7701	77294	78042	64580	14315	64235	13799	12950	14419	12813	67655	12495	5145	13262	62207	59455	11323	61694
7112	CCUG 69707	Acinetobacter bohemicus	NZ_VZOD00000000.1	297	252	261	135	293	150	251	1911	20344	15630	13871	14761	13112	4939	13410	12100	5929	11388	5040	5522	5090	4453	5083	4822	10603	10469	4470	11113	7701	16747	16118	14445	14315	13379	13799	12950	14419	12813	13249	5557	5145	13262	11881	12170	11323	12376
6371	ANC 4422	Acinetobacter boissieri	FMYL00000000.1	298	293	262	178	294	151	252	1813	20346	15631	13872	14768	13118	11461	13412	12104	13528	11389	11751	11696	11572	11666	11739	11423	10605	10479	10048	11114	7716	16752	16126	14446	14324	13380	13808	12953	14428	12814	13285	12490	11493	13263	11884	12171	11324	12377
6553	DSM 14964	Acinetobacter bouvetii	AREL01.1	345	295	310	180	340	195	301	1832	4199	3196	2735	2836	2605	2342	2516	2365	2624	2321	418	2477	2263	1967	2293	2187	2113	2043	1958	2156	1686	3259	3185	2961	2952	2540	2645	2541	2859	2397	2611	2547	2256	2567	2300	2338	2254	3114
6554	CIP 107468	Acinetobacter bouvetii	APQD01.1	345	295	310	180	340	195	301	1832	4199	3196	2735	2836	2605	2342	2516	2365	2624	2321	418	2477	2263	1967	2293	2187	2113	2043	1958	2156	1686	3259	3185	2961	2952	2540	2645	2541	2859	2397	2611	2547	2256	2567	2300	2338	2254	3114
6555	GTC 3697	Acinetobacter bouvetii	BCMB01.1	345	295	310	180	340	195	301	1832	4199	3196	2735	2836	2605	2342	2516	2365	2624	2321	418	2477	2263	1967	2293	2187	2113	2043	1958	2156	1686	3259	3185	2961	2952	2540	2645	2541	2859	2397	2611	2547	2256	2567	2300	2338	2254	3114
6556	WCHABo060081	Acinetobacter bouvetii	SGSU01.1	346	296	311	181	341	195	302	1833	45120	38863	36781	41165	34248	29430	37317	2365	37775	2321	33565	2477	33746	33681	34087	29643	28258	28289	1958	30335	23693	43084	43546	36125	37435	35798	38776	35741	38291	32827	37051	34598	33672	35243	34352	32963	32267	33901
7113	JCM 18991	Acinetobacter bouvetii	NZ_AP024595.1	345	295	310	180	340	195	301	1832	4199	3196	2735	2836	2605	2342	2516	2365	2624	2321	418	2477	2263	1967	2293	2187	2113	2043	1958	2156	1686	3259	3185	2961	2952	2540	2645	2541	2859	2397	2611	2547	2256	2567	2300	2338	2254	3114
6557	CIP 110357	Acinetobacter brisouii	AYEU01.1	347	297	312	182	342	196	303	1834	4888	3795	3420	3619	3343	2925	3299	3166	3404	3103	3038	3266	3043	2660	3016	2765	2765	2746	2700	2798	2217	4073	4036	3715	3705	3300	3345	3369	3488	3014	3412	3308	3074	3291	3047	2977	2992	3169
6558	DSM 18516	Acinetobacter brisouii	BBTI01.1	347	297	312	182	342	196	303	1834	4888	3795	3420	3619	3343	2925	3299	3166	3404	3103	3038	3266	3043	2660	3016	2765	2765	2746	2700	2798	2217	4073	4036	3715	3705	3300	3345	3369	3488	3014	3412	3308	3074	3291	3047	2977	2992	3169
6559	ANC 4119	Acinetobacter brisouii	APPR01.1	347	297	312	182	342	196	303	1834	4888	3795	3420	3619	3343	2925	3299	3166	3404	3103	3038	3266	3043	2660	3016	2765	2765	2746	2700	2798	2217	4073	4036	3715	3705	3300	3345	3369	3488	3014	3412	3308	3074	3291	3047	2977	2992	3169
6560	SM1	Acinetobacter brisouii	JZRE01.1	348	298	312	183	343	197	304	1835	11559	3795	7722	7953	7097	2925	7092	3166	3404	6241	3038	6776	6157	2660	3016	5958	2765	2746	2700	5758	3518	9253	8863	8034	7827	3300	7393	3369	7827	6921	7202	6820	6140	7092	6297	6466	2992	6674
6561	TUM15068	Acinetobacter brisouii	BKFY01.1	349	299	313	184	344	198	305	1836	55010	45950	43274	31306	40136	34605	43348	39130	44082	37185	39082	40958	25733	38160	39445	34974	32732	32941	32968	23644	27211	50330	50888	42467	43799	41754	44795	41438	44762	38371	43061	26394	38817	41092	39832	25440	37436	39572
6562	TUM15274	Acinetobacter brisouii	BKNN01.1	350	300	314	184	344	199	306	1837	55011	45951	43275	47709	40136	34605	43348	39130	44082	37186	39082	40959	25733	38160	39446	34974	32733	32941	32968	23644	27211	50331	50889	42468	43800	41754	44796	41439	44762	38372	43062	26394	38817	41092	39833	25440	37436	39572
2126	NIPH 2254	Acinetobacter calcoaceticus	ACPK00000000.1	15	18	35	24	37	10	19	92	517	521	472	482	437	401	468	407	487	432	416	466	433	407	378	357	400	384	391	423	313	485	458	444	408	453	398	441	393	377	433	434	394	409	418	393	349	442
3006	NIPH 13	Acinetobacter calcoaceticus	APOE00000000.1	15	80	69	8	19	10	19	484	5508	4447	472	482	437	401	3872	2003	487	126	416	466	1908	407	1963	357	400	384	391	423	313	4656	4614	444	2594	3861	3912	441	4076	377	3986	434	394	3816	3581	393	349	3713
3007	RUH2202	Acinetobacter calcoaceticus	ACPK00000000.1	15	18	35	24	37	10	19	92	517	521	472	482	437	401	468	407	487	432	416	466	433	407	378	357	400	384	391	423	313	485	458	444	408	453	398	441	393	377	433	434	394	409	418	393	349	442
3008	ANC 3680	Acinetobacter calcoaceticus	APQH00000000.1	88	96	87	51	93	42	83	539	5514	4448	3999	4184	3898	401	3873	3671	487	126	108	130	3562	407	3538	357	400	3198	391	423	313	4657	4615	2584	4232	3862	3913	3904	4077	3602	3987	434	394	3817	418	3514	3482	3713
6124	CA16	Acinetobacter calcoaceticus	CP020000.1	279	239	247	121	276	42	83	1669	29528	4448	3999	5303	22594	401	7095	6406	5048	432	108	130	6168	407	3538	357	400	4038	391	423	313	27969	8865	2584	5243	3862	3912	3904	4077	21514	24298	22462	394	23016	418	3514	20294	4681
6125	A.calcoaceticus 2117	Acinetobacter calcoaceticus	LS999521.1	139	240	78	122	277	46	238	1668	45121	38864	36782	41166	34249	6124	3872	33832	5048	432	416	466	33747	5526	34088	357	5500	3198	5279	423	75	43085	43547	36126	7832	35799	7416	35742	38292	32828	37052	34599	394	35244	418	6495	32268	3713
6127	NCTC12983	Acinetobacter calcoaceticus	UFSJ00000000	16	19	22	9	19	12	19	62	3797	2859	472	482	2249	401	2165	2003	487	432	416	2101	1908	407	1963	1894	400	1733	391	423	313	2841	2763	2584	2594	2176	2292	441	2525	2101	2228	434	394	2217	418	393	1918	2150
6128	TUM15316	Acinetobacter calcoaceticus	NZ_BKPD00000000	281	96	248	43	279	42	83	1666	54633	45637	3999	5303	4921	34338	3873	6406	487	432	108	130	3562	407	3538	34756	400	4038	391	423	313	49980	50493	2584	43478	4896	3912	41633	5081	3602	42726	434	394	40816	39531	3514	3482	442
6129	RS3	Acinetobacter calcoaceticus	RCWO00000000	282	18	20	123	19	12	19	1665	41923	36477	472	482	437	4270	468	2003	5048	432	416	466	433	407	1963	357	400	384	391	423	313	40714	2763	2584	2594	3861	398	441	36033	2101	433	32622	394	409	418	31059	349	3713
6130	Aci00895	Acinetobacter calcoaceticus	CAJHHQ000000000	283	242	249	110	231	46	76	1664	78507	69554	66558	7956	34249	6124	3872	33832	5048	58942	416	466	33747	5526	6174	357	5500	3198	5279	423	75	76992	77725	64334	7832	64021	7416	7077	2172	6942	67463	34599	394	35244	418	59277	57675	61549
6134	ACIN00262	Acinetobacter calcoaceticus	JADVKR000000000	285	96	251	124	280	42	89	1663	20739	67497	63867	6255	13590	401	14178	3671	5048	55843	416	130	1908	12630	3538	357	400	4021	391	423	313	17322	74588	62031	37440	13936	3912	3904	4076	55804	64536	434	394	13624	59356	57512	55594	3713
6135	GK2	Acinetobacter calcoaceticus	LQMV00000000	286	18	252	125	281	46	240	1662	11564	8714	7726	7956	437	6124	3872	6401	5048	432	416	6778	6163	5526	6174	8161	5498	3198	5279	423	4220	9260	11824	8058	7832	7135	7416	7077	2474	6942	7208	6822	394	7102	418	6495	5984	3713
6136	GK1	Acinetobacter calcoaceticus	JYGV00000000	16	18	20	8	19	10	18	1722	11560	521	472	482	4920	4270	468	2003	487	4560	416	466	433	407	3538	357	400	384	391	423	313	4656	458	2584	2594	3861	3912	441	393	2101	5026	434	394	4820	418	3514	349	4681
6139	TG19585	Acinetobacter calcoaceticus	AMIW00000000	14	18	20	8	19	10	17	60	6810	521	472	482	4920	4270	468	2003	487	4560	416	466	433	407	3538	357	400	384	391	423	313	5906	458	2584	2594	3861	3912	441	393	2101	5026	434	394	4820	418	3514	349	4681
6140	TG19588	Acinetobacter calcoaceticus	AMIX00000000	16	19	22	9	19	12	19	62	3797	2859	472	482	2249	401	2165	2003	487	432	416	2101	1908	407	1963	1894	400	384	391	423	313	2841	2763	2584	2594	2176	2292	441	2525	2101	2228	434	394	2217	418	393	1918	2150
6141	TG19593	Acinetobacter calcoaceticus	AMIY00000000	287	239	253	127	283	42	242	1661	6811	5545	3999	5303	4921	401	3873	3671	5048	432	108	130	3562	407	3538	357	400	4038	391	4089	313	5907	4615	2584	5243	4896	4938	3904	5081	3602	5027	434	394	4821	4563	3514	4311	4681
6372	ANC 4603	Acinetobacter celticus	MBDL00000000.1	299	253	263	136	295	152	253	1764	20302	15598	13843	14728	13095	11430	13381	12069	13489	11357	11736	11301	11382	11634	11711	11389	10579	10370	9977	11083	7675	16713	16068	14414	14284	13354	13773	12919	14380	18649	13174	12454	11473	13228	11854	12084	11292	12345
6563	WCHAc060005	Acinetobacter chengduensis	RCHC01.1	351	301	315	185	345	200	307	1838	40544	35436	33558	38156	31250	26531	33734	31397	34749	24135	30849	32769	31213	31662	24880	26911	25955	21313	26495	27710	21030	39314	40245	33002	34092	32712	35546	33294	34896	29966	34357	31698	31539	32100	31624	29972	29292	30850
6373	WCHAc010005	Acinetobacter chinensis	CP032134.1	300	254	264	137	296	153	254	1765	27987	21613	19304	20321	17891	16075	18997	16640	18588	16045	16501	17758	16365	16472	16468	16130	14902	14409	14251	15494	10772	22801	22484	19781	19890	18537	19252	17966	19897	17858	18615	16796	16550	18259	16968	16870	15836	17258
6374	NIPH 2036	Acinetobacter colistiniresistens	ATGK00000000.1	18	22	42	11	21	14	21	198	8312	6630	6021	6247	5745	4949	3313	5291	5940	3108	1703	3283	5102	4459	5097	4839	2771	386	4469	4695	1321	7053	6941	6358	6210	5751	5849	5736	6059	5439	5844	5574	5148	5665	3052	2980	4937	5444
6375	NIPH 1859	Acinetobacter colistiniresistens	APRZ00000000.1	301	22	265	138	297	154	255	1766	8309	6628	6019	6245	5752	4944	3313	5291	5940	3108	1703	5534	5102	4459	5097	4838	2771	386	4469	4695	1321	7051	6939	6358	6210	5751	5849	5743	6065	5436	5842	5574	5148	5665	3054	2980	4936	1919
6376	NR1165	Acinetobacter colistiniresistens	BGNT00000000.1	21	25	24	28	46	17	24	200	11582	6619	7733	6238	5745	4944	5692	5291	5934	3108	5043	3283	5096	4460	16863	4831	2771	386	5289	4692	1321	23718	8911	6358	6203	5742	5842	18781	6059	5429	19340	5567	5148	7112	3054	5173	4929	1919
7114	KCRI-45	Acinetobacter colistiniresistens	NZ_UEGJ00000000	18	22	42	11	24	14	21	1916	8312	6619	6021	6247	5745	4949	3313	5291	5940	3108	1703	3283	5102	4459	5097	4839	2771	386	4469	4695	1321	7053	6941	6358	6210	5751	5849	5736	6059	5439	5844	5574	5148	5665	3052	2980	4937	5444
7115	DL	Acinetobacter colistiniresistens	NZ_VMTP00000000	21	22	335	11	21	14	21	1917	8312	6630	6021	6247	5745	4949	3313	5291	5940	3108	1703	3283	5102	4459	5091	4839	2771	386	4469	4695	1321	7053	6941	6358	6210	5751	5849	5736	6059	5439	5844	38471	5148	5665	3052	2980	4937	5444
7116	TUM15258	Acinetobacter colistiniresistens	NZ_BKMX00000000.1	372	22	42	11	21	14	21	1918	8312	6630	6021	6247	5745	4949	3313	5291	5940	3108	1703	3283	5102	4459	5097	4839	2771	386	4469	4695	1321	7053	6941	6358	6210	5751	5849	5736	6059	5439	5844	5574	5148	5665	3052	2980	4937	5444
7117	TUM15240	Acinetobacter colistiniresistens	NZ_BKMF00000000.1	372	22	42	11	21	14	21	1918	8312	6630	6021	6247	5745	4949	3313	5291	5940	3108	1703	3283	5102	4459	5097	4839	2771	386	4469	4695	1321	7053	6941	6358	6210	5751	5849	5736	6059	5439	5844	5574	5148	5665	3052	2980	4937	5444
7118	TUM15271	Acinetobacter colistiniresistens	NZ_BKNK00000000.1	372	22	42	11	21	14	21	1918	8312	6630	6021	6247	5745	4949	3313	5291	5940	3108	1703	3283	5102	4459	5097	4839	2771	386	4469	4695	1321	7053	6941	6358	6210	5751	5849	5736	6059	5439	5844	5574	5148	5665	3052	2980	4937	5444
7119	TUM15188	Acinetobacter colistiniresistens	NZ_BKKF00000000	18	22	42	11	21	14	21	198	8312	6630	6021	6247	5745	4949	3313	5291	5940	3108	1703	3283	5102	4459	5097	4839	2771	386	4469	4695	1321	7053	6941	6358	6210	5751	5849	41634	6059	5439	5844	5574	5148	5665	3052	2980	4937	5444
7120	OCU_Ac7	Acinetobacter colistiniresistens	NZ_BHGD00000000	372	22	42	11	21	14	21	1918	8312	6630	6021	6247	5745	4949	3313	5291	5940	3108	1703	3283	5102	4459	5097	4839	2771	386	4469	4695	1321	7053	6941	6358	6210	5751	5849	5736	6059	5439	5844	5574	5148	5665	3052	2980	4937	5444
7121	TUM15205	Acinetobacter colistiniresistens	NZ_BKKW00000000.1	18	22	42	11	21	14	21	198	8312	6630	6021	6247	5745	4949	3313	5291	5940	3108	1703	3283	5102	4459	5097	4839	2771	386	4469	4695	1321	7053	6941	6358	6210	5751	5849	41634	6059	5439	5844	5574	5148	5665	3052	2980	4937	5444
6377	CCM 8635	Acinetobacter courvalinii	BMDA00000000.1	195	255	266	139	298	155	256	1767	8324	6636	6028	6222	5756	1847	5682	5275	5946	5148	1703	5538	1692	1501	5078	4817	1624	1582	1483	1681	1321	7060	6948	6371	6176	5757	5821	5749	2173	5444	1974	1628	1612	1975	5230	1806	1715	1919
6378	WCHAc060092	Acinetobacter cumulans	CP035934.2	302	256	267	140	299	156	257	1768	33682	28336	26673	29840	25028	21819	27135	25129	27357	24135	24802	26294	24616	25910	24880	22136	21183	21313	21526	22459	16705	31337	31509	26339	27483	26180	28176	26430	28177	24861	27583	25065	25111	25843	25119	24184	23941	24568
7122	WCHAc060002	Acinetobacter cumulans	NZ_RAXZ00000000	373	322	336	200	366	156	333	1919	40541	28336	33556	35145	31248	21819	27135	25129	27357	24135	30848	32768	24616	29620	24880	22136	25954	21313	21526	22459	16705	39313	40244	26339	34091	26180	35544	26430	28177	29965	27583	25065	25111	32098	25119	24184	23941	30849
7123	WCHAc060008	Acinetobacter cumulans	NZ_RAXW00000000	302	323	337	140	367	214	334	1920	40545	35437	31200	35145	29262	21819	33723	25129	34750	24135	24802	32768	24616	29620	24880	22136	25072	21313	21526	22459	16705	31337	40246	26339	27483	26180	33297	26430	28177	24861	27583	25065	25111	25843	31625	24184	23941	24568
7124	WCHAc060004	Acinetobacter cumulans	NZ_RAXY00000000	302	256	336	140	299	156	372	1921	33682	28336	33557	35145	31249	26530	27135	25129	27357	24135	24802	26294	24616	25910	31257	22136	21183	21313	21526	22459	16705	31337	31509	26339	27483	26180	28176	26430	28177	24861	27583	25065	25111	25843	25119	24184	23941	30849
7125	WCHAc060003	Acinetobacter cumulans	NZ_RCHD00000000	374	324	267	140	368	156	257	1922	40542	35435	33557	38155	29262	21819	27135	25129	27357	24135	24802	26294	24616	31661	24880	26909	25072	21313	21526	27709	16705	39312	31509	26339	27483	26180	33297	26430	28177	24861	27583	25065	25111	32099	25119	24184	23941	24568
7126	WCHAc060001	Acinetobacter cumulans	NZ_RCHE00000000	302	325	267	140	367	156	257	1923	40540	35433	26673	38155	25028	26530	33723	25129	27357	24135	24802	32768	24616	25910	24880	22136	21183	21313	21526	22459	16705	39312	31509	33001	27483	26180	35543	26430	28177	24861	27583	25065	25111	25843	25119	24184	23941	24568
6379	WCHA30	Acinetobacter defluvii	CP029397.2	303	257	268	141	300	157	258	1769	20735	15991	14305	15396	13587	11722	14174	12524	13995	12088	12296	13248	12136	12621	12355	11726	10972	10901	10718	11378	8019	17319	16735	14829	14725	13933	14281	13689	14778	13116	14120	12939	12307	13621	12606	12443	11686	12800
7127	Ac_1538	Acinetobacter defluvii	NZ_LXUI00000000	375	257	338	201	369	215	335	1924	64529	55294	52383	58097	48734	11722	52613	47583	53859	45355	12296	13248	47267	12621	12355	42622	10972	10901	10718	43287	8019	60528	60828	14829	52859	47944	54048	50066	53681	46294	52205	49785	12307	50388	45727	47436	11686	48594
6380	ANC 4105	Acinetobacter dispersus	APRL00000000.1	304	258	269	142	301	158	259	1770	8276	6608	6007	6230	5740	4938	5688	5287	5930	5161	1703	5523	5091	4457	5087	4820	4569	386	4469	4689	3520	7028	6925	6350	6196	5733	5836	5728	6049	5422	5828	5562	5146	5657	5237	5168	4926	2514
6429	A. equi 114	Acinetobacter equi	CP012808.1	343	292	308	177	338	193	297	1811	22532	17485	15871	17076	15115	12925	15819	13942	15766	13649	13839	14805	13620	14025	13852	13031	12246	12099	12094	12634	8950	19177	18648	16325	16229	15479	15863	15340	16261	14496	15834	14382	13919	15032	14243	13919	13032	14202
6381	ANC 4275	Acinetobacter gandensis	LZDS00000000.1	305	259	270	143	302	159	260	1771	17022	12441	11046	12267	10446	10903	11410	10557	12625	10246	10989	11416	10563	10231	9986	10776	8508	9021	7770	8910	6354	14179	13858	12901	13309	11204	13084	10218	11988	11361	11991	10793	9812	10462	11266	10608	10569	11725
6383	CIP 107464	Acinetobacter gerneri	APPN00000000.1	306	260	271	144	303	160	261	1772	4260	3267	2789	2892	2659	2395	2572	2422	2682	2374	2303	2532	2315	2021	2346	2238	2165	2095	2011	2209	1730	3315	3242	3018	3007	2595	2700	2597	2911	2453	2666	2599	2310	2622	2352	2391	2309	2539
7128	KCTC 12415	Acinetobacter gerneri	NZ_BBLI00000000	306	260	271	144	303	160	261	1772	4260	3267	2789	2892	2659	2395	2572	2422	2682	2374	2303	2532	2315	2021	2346	2238	2165	2095	2011	2209	1730	3315	3242	3018	3007	2595	2700	2597	2911	2453	2666	2599	2310	2622	2352	2391	2309	2539
7129	MTCC 9824	Acinetobacter gerneri	NZ_ASYY00000000	306	260	271	144	303	160	261	1772	4260	3267	2789	2892	2659	2395	2572	2422	2682	2374	2303	2532	2315	2021	2346	2238	2165	2095	2011	2209	1730	3315	3242	3018	3007	2595	2700	2597	2911	2453	2666	2599	2310	2622	2352	2391	2309	2539
6384	AC 1271	Acinetobacter guerrae	LXGN00000000.1	307	261	272	145	304	161	262	1773	54724	45708	42997	47412	31253	34352	43047	38861	34752	30070	2334	32771	38689	31664	31260	26913	25957	25913	32748	27712	1685	50042	50563	42179	43520	41466	35548	41150	34898	38112	34359	31700	38541	32102	31627	29974	29294	30852
7130	WCHAc060096	Acinetobacter guerrae	NZ_RAXU00000000	376	326	339	202	370	216	336	1925	40547	35439	33560	38158	31253	26533	33751	31399	34752	30070	2334	32771	31215	31664	31260	26913	25957	25913	26497	27712	1685	39317	40248	33004	34095	32714	35548	33296	34898	29968	34359	31700	31541	32102	31627	29974	29294	30852
7131	TUM15565	Acinetobacter guerrae	NZ_BKYM00000000	377	327	340	145	371	161	337	1926	54725	45709	42997	38158	31253	34353	43048	38862	34752	30070	2334	32771	31215	31664	39200	26913	25957	25913	32749	35034	1685	50043	50564	42180	43521	32714	44519	41151	34898	38113	34359	31700	38542	40843	31627	29974	29294	30852
6385	CIP 63.46	Acinetobacter guillouiae	APOS00000000.1	308	262	273	146	305	162	263	1774	5162	3798	3427	3621	3347	2927	3311	3172	3406	3105	3045	3276	3050	2662	3018	2767	2770	2747	2701	2800	2221	4075	4038	3717	3708	3311	3347	3372	3490	3017	3428	3311	3075	3293	3049	2979	2994	3171
6386	NBRC 110550	Acinetobacter guillouiae	AP014630.1	309	262	274	147	306	163	264	1912	29530	3798	23595	3622	3347	2928	3311	3172	3406	21032	3045	3282	3050	2662	3018	2767	2770	2747	2701	2801	14601	27973	28409	3718	3709	23453	3347	3372	3491	21524	24304	22464	3076	3293	3049	2979	2995	22226
7132	PgBE136	Acinetobacter guillouiae	NZ_CP083989.1	378	328	273	146	372	217	263	1927	11583	84705	3428	3621	3347	2928	3311	3172	3406	76047	79557	3282	3050	2662	3018	5969	2770	2747	2701	5765	2221	97859	97416	3718	3709	82226	3347	81379	3491	3017	3428	3311	3076	3293	3049	2979	2995	80170
7133	CCUG 2491	Acinetobacter guillouiae	NZ_VZOG00000000	308	262	273	146	305	162	263	1774	4891	3798	3427	3621	3347	2927	3311	3172	3406	3105	3045	3276	3050	2662	3018	2767	2770	2747	2701	2800	2221	4075	4038	3717	3708	3311	3347	3372	3491	3017	3428	3311	3075	3293	3049	2979	2994	3171
7134	KCTC 23200	Acinetobacter guillouiae	NZ_BBRY00000000	308	262	273	146	305	162	263	1774	4891	3798	3427	3621	3347	2927	3311	3172	3406	3105	3045	3276	3050	2662	3018	2767	2770	2747	2701	2800	2221	4075	4038	3717	3708	3311	3347	3372	3491	3017	3428	3311	3075	3293	3049	2979	2994	3171
7135	TUM15313	Acinetobacter guillouiae	NZ_BKPA00000000	379	262	273	147	373	163	338	1928	54473	3798	3428	3622	3347	2928	3311	3172	3406	3107	3045	3282	3050	2662	3018	2767	2770	2747	2701	2801	14601	4076	28409	3718	3709	24638	3347	3372	3491	3017	3428	22464	3076	3293	3049	2979	2995	22226
7136	TUM15493	Acinetobacter guillouiae	NZ_BKVV00000000	380	262	341	146	374	162	339	1929	54611	3798	3427	47364	3347	34332	3311	3172	3407	36908	3045	3276	3050	37916	3018	34750	2770	21302	2701	2801	2221	4076	4038	42111	43467	3311	3347	3372	3491	38071	3428	3311	3075	3293	3049	2979	2994	39301
7137	MSP4-18	Acinetobacter guillouiae	NZ_ASQG00000000	308	262	273	146	305	162	263	1774	4891	3798	3427	3621	3347	2927	3311	3172	3406	3105	3045	3276	3050	2662	3018	2767	2770	2747	2701	2800	2221	4075	4038	3717	3708	3311	3347	3372	3491	3017	3428	3311	3075	3293	3049	2979	2994	3171
7138	NIPH 991	Acinetobacter guillouiae	NZ_APPJ00000000	381	262	342	203	375	217	247	1930	4892	3798	3428	3622	3347	2928	3311	3173	3407	3107	3045	3282	3050	2662	3018	2767	2770	2748	2701	2801	2221	4076	4039	3718	3709	3311	3348	3373	3491	3017	3428	3311	3076	3293	3049	2979	2995	3172
6387	CIP 110306	Acinetobacter gyllenbergii	ATGG00000000.1	310	205	203	101	216	113	265	1775	4893	3799	3433	3623	3348	2929	3313	3174	3408	3108	1703	3283	3051	2663	3019	2768	2771	386	2702	2802	2222	4077	4040	3719	3710	3315	3349	3374	3492	3018	3429	3312	3077	3294	3052	2980	2996	1919
6388	NCCP 16015	Acinetobacter gyllenbergii	CP041971.1	134	130	275	148	307	164	266	1776	57378	3800	13835	50762	5759	2929	5682	41520	13485	3108	5050	5539	3051	40413	3019	4845	2771	386	1959	37902	1321	7062	16064	44547	14280	5761	5847	5751	6075	40552	5851	12451	5158	5673	3054	5181	4941	5437
7139	FMP01	Acinetobacter gyllenbergii	NZ_JRVA00000000	382	205	203	101	376	113	340	1931	15768	3800	10426	3623	3348	2929	9639	8683	3408	3108	1703	5536	3051	2663	3019	8174	2771	386	2702	2802	1321	12392	11925	10746	3710	3325	3349	9367	10757	3018	3429	3312	3077	3294	3054	2980	2996	1919
7140	GTC 14627	Acinetobacter gyllenbergii	NZ_BBTK00000000	310	205	203	101	216	113	265	1775	4893	3799	3433	3623	3348	2929	3313	3174	3408	3108	1703	3283	3051	2663	3019	2768	2771	386	2702	2802	2222	4077	4040	3719	3710	3315	3349	3374	3492	3018	3429	3312	3077	3294	3052	2980	2996	1919
7142	MTCC 11365	Acinetobacter gyllenbergii	NZ_ASQH00000000	310	205	203	101	216	113	265	1775	4893	3799	3433	3623	3348	2929	3313	3174	3408	3108	1703	3283	3051	2663	3019	2768	2771	386	2702	2802	2222	4077	4040	3719	3710	3315	3349	3374	3492	3018	3429	3312	3077	3294	3052	2980	2996	1919
7143	NIPH 230	Acinetobacter gyllenbergii	NZ_AYEQ00000000	383	205	203	101	216	113	189	1932	4893	3800	3433	3623	3348	2929	3313	3175	3408	3108	1703	3284	3051	2663	3019	2768	2771	386	2703	2802	2222	4078	4041	3719	3711	3325	3349	3375	3492	3018	3429	3312	3077	3294	3054	2980	2996	1919
6389	HW-2A	Acinetobacter haemolyticus	CP030880.1	311	30	191	149	308	70	267	1777	35370	3801	3439	487	442	22983	473	412	493	24873	425	471	3052	413	402	362	406	386	397	429	324	492	4042	27697	414	459	405	447	3495	383	3436	440	400	414	424	383	355	3173
6390	CIP 64.3	Acinetobacter haemolyticus	APQQ00000000.1	243	43	191	19	240	70	212	1529	4895	526	477	487	442	406	473	412	493	437	425	471	439	413	402	362	406	386	397	429	324	4079	4042	449	414	459	405	3376	3494	383	439	440	400	414	424	383	355	461
7144	5227	Acinetobacter haemolyticus	CP031988.1	384	30	343	19	377	20	31	1933	4897	526	477	487	442	406	473	412	493	437	425	471	439	413	402	362	406	386	397	429	324	492	464	449	414	459	405	447	3495	383	439	440	400	414	424	383	355	461
7145	AN54	Acinetobacter haemolyticus	CP041224.1	128	30	343	19	31	20	179	1934	4897	526	477	487	442	406	473	412	493	437	425	471	439	413	402	362	406	386	397	429	324	492	464	449	414	459	405	447	24330	383	439	440	400	414	424	383	355	461
7146	AN59	Acinetobacter haemolyticus	CP031972.1	384	30	41	19	31	20	31	1935	57382	48241	477	487	442	406	473	412	493	437	425	471	439	413	402	362	406	386	397	429	324	4080	464	449	414	459	405	3377	3495	3019	3436	440	400	414	424	383	355	42033
7147	AN43	Acinetobacter haemolyticus	CP031976.1	384	30	41	19	31	20	31	1935	57382	48241	477	487	442	406	473	412	493	437	425	471	439	413	402	362	406	386	397	429	324	4080	464	449	414	459	405	3377	3495	3019	3436	440	400	414	424	383	355	42033
7148	2126ch	Acinetobacter haemolyticus	CP031991.1	385	30	343	204	31	20	31	1936	4897	526	477	487	442	406	473	412	493	437	425	471	439	413	402	362	406	386	397	429	324	4080	464	449	414	459	405	3377	3494	3019	3436	440	400	414	424	383	355	461
7149	AN4	Acinetobacter haemolyticus	CP031979.1	385	30	191	19	31	20	31	1937	4897	526	477	487	442	406	473	412	493	437	425	471	439	413	402	362	406	386	397	429	324	492	464	449	414	459	405	447	3494	383	439	440	400	414	424	383	355	461
7150	INNSZ174	Acinetobacter haemolyticus	CP031998.1	385	30	372	19	31	70	31	1938	4897	526	45598	26080	442	406	473	412	493	437	21666	471	439	413	402	362	406	386	397	429	324	492	4042	3721	414	23454	405	447	3494	383	439	440	41110	414	424	21166	355	461
7151	11616	Acinetobacter haemolyticus	CP032002.1	128	30	372	19	31	70	212	1939	4897	526	45598	26080	442	406	473	412	493	437	21666	471	439	413	402	362	406	386	397	429	324	4080	4042	3721	414	23454	405	3377	24330	3019	3436	440	41110	414	424	21166	355	461
7152	TJS01	Acinetobacter haemolyticus	CP018871.1	128	30	191	27	378	70	31	1940	29531	526	3436	26080	442	2930	473	412	493	437	21666	471	439	413	402	4157	406	386	18680	429	324	4080	28411	3721	414	23454	405	23607	24330	21535	3436	440	400	414	424	21166	355	22227
7153	TJR01	Acinetobacter haemolyticus	CP038009.1	386	329	191	205	31	108	31	1941	45122	25935	34541	487	442	406	473	412	493	24873	21666	471	3052	413	402	29644	406	386	18680	28741	324	43086	43548	449	414	459	38777	447	38293	383	439	440	400	414	424	383	355	461
7154	AN3	Acinetobacter haemolyticus	CP031984.1	128	30	191	27	379	70	31	1942	57380	25935	45600	26080	442	406	473	412	493	437	21666	471	439	413	402	362	406	21229	18680	429	324	36779	28411	3721	414	23454	405	447	47483	383	439	440	400	414	424	21166	355	461
7155	XH900	Acinetobacter haemolyticus	CP018260.1	42	30	343	27	31	70	341	1943	30062	25935	24275	26080	442	19812	473	21443	493	437	21666	471	439	413	402	362	406	386	18680	429	324	28629	28411	3721	414	5735	24375	3377	24554	383	24377	440	400	414	22156	21166	355	22286
7156	FDAARGOS_1392	Acinetobacter haemolyticus	CP079900.1	243	43	191	19	240	70	212	1529	4895	526	477	487	442	406	473	412	493	437	425	471	439	413	402	362	406	386	397	429	324	4079	4042	449	414	459	405	3376	3494	383	439	440	400	414	424	383	355	461
6391	JCM 31009	Acinetobacter halotolerans	SGIM00000000.1	312	263	276	150	309	165	268	1778	45123	38865	36783	41167	34250	29431	37318	33833	37776	32175	5044	5529	33748	33682	34089	4837	28259	4577	4476	30336	3522	43087	43549	36127	37436	35800	38778	35743	38294	32829	37053	34600	5150	35245	34353	32964	4930	30847
6564	HITLi 7	Acinetobacter harbinensis	JXBK01.1	352	302	316	186	346	201	308	1839	11562	8684	7724	7954	7099	6118	7093	6399	7397	6242	6155	6777	6162	5525	6172	5960	5496	5473	5275	5759	4218	9257	8872	8038	7831	7114	7412	7074	7832	6929	7206	6821	6141	7099	6300	6474	5981	8275
7157	BF1	Acinetobacter harbinensis	JAGYWO000000000	352	364	373	220	410	201	373	1944	84372	77737	75725	7954	70816	6118	78660	6399	80090	6242	6155	6777	6162	5525	64826	5960	5496	5473	5275	5759	51747	84957	8872	8038	7831	7114	7412	7074	75070	6929	70354	6821	6141	7099	6300	6474	5981	8275
6392	WMB-7	Acinetobacter indicus	CP046392.1	313	264	277	104	310	116	269	1779	11563	45611	7725	27456	3349	2931	5708	38814	3410	3109	6174	24024	3053	37911	39171	34738	19868	2749	2704	2803	2223	29944	29888	25317	3713	41398	5840	3378	7833	23155	25256	3313	3078	40796	3071	5172	5982	23288
6393	ANC 4215	Acinetobacter indicus	ATGH00000000.1	314	265	278	104	311	166	270	1780	4898	3802	3441	3624	3349	2931	3316	3176	3410	3109	3046	3285	3053	2664	3020	2770	2772	2749	2704	2803	2223	4082	4043	3722	3713	3329	3350	3378	3497	3020	3437	3313	3078	3295	3071	2981	2997	3175
7158	GXNN62X4	Acinetobacter indicus	CP071319.1	314	223	208	104	411	116	374	1945	62134	3802	3441	3624	3349	2931	5698	3176	3410	3109	3046	3285	3053	2664	3020	13802	2772	2749	2704	2803	2223	57624	57885	3722	3713	3329	5840	3378	55568	15465	5833	3313	3078	3295	3071	5172	2997	50553
7159	C15_T	Acinetobacter indicus	CP048654.1	423	365	277	104	412	116	375	1946	67045	53010	3441	3624	3349	2931	5698	3176	3410	3109	3046	3285	3053	2664	3020	13802	2772	2749	2704	2803	2223	7042	41028	3722	35169	3329	5840	3378	3497	23143	25244	3313	3078	3295	3071	5172	2997	23268
7160	LYS68A	Acinetobacter indicus	CP070997.1	314	366	374	104	413	116	376	2009	80246	48242	3441	3624	64227	2931	5698	3176	3410	3109	3046	3285	3053	2664	3020	13802	2772	2749	42241	2803	2223	79472	41029	66325	35169	33744	5840	3378	3497	23143	69851	3313	3078	65354	3071	5172	43339	23251
7161	yy_1	Acinetobacter indicus	CP039031.1	424	223	208	104	241	116	377	2010	67121	48242	3441	3624	3349	2931	5698	3176	3410	47514	3046	3285	3053	2664	3020	44377	2772	2749	2704	2803	2223	63187	63496	3722	3713	52475	5840	3378	3497	23143	25244	3313	3078	3295	3071	5172	2997	3175
7163	SGAir0564	Acinetobacter indicus	CP024620.2	425	264	277	221	310	116	269	2011	11563	27211	7725	27518	3349	2931	5708	23141	3410	3109	6174	24024	3053	2664	3020	5961	19868	2749	2704	2803	4219	29944	29888	25317	3713	24612	26374	3378	7833	23155	25256	3313	3078	7100	23031	5172	5982	23288
7164	94-2	Acinetobacter indicus	CP041291.1	426	367	375	104	414	116	378	2012	62125	18679	16871	18363	3349	2931	5698	3176	3410	22331	3046	3285	3053	43621	3020	13802	12953	2749	2704	2803	2223	29926	19805	17361	3713	47934	5840	3378	51438	15465	16764	3313	3078	3295	3071	5172	2997	3175
7168	TQ23	Acinetobacter indicus	CP045198.1	427	223	277	104	241	116	379	2013	57383	48242	45601	3624	3349	2931	5698	41521	3410	6243	3046	43368	3053	2664	3020	13802	2772	2749	2704	2803	2223	29926	41029	3722	35169	3329	5840	3378	3497	15465	45706	3313	3078	43825	3071	5172	2997	42034
7169	TQ04	Acinetobacter indicus	CP045129.1	427	223	277	104	241	116	379	2013	57383	48242	45601	3624	3349	2931	5698	41521	3410	6243	3046	43368	3053	2664	3020	13802	2772	2749	2704	2803	2223	29926	41029	3722	35169	3329	5840	3378	3497	15465	45706	3313	3078	43825	3071	5172	2997	42034
7170	MMS9-2	Acinetobacter indicus	CP044450.1	428	365	208	104	424	119	376	2014	62144	6617	3441	54895	3349	2931	5698	3176	3410	3109	3046	3285	3053	2664	3020	13802	2772	2749	2704	2803	2223	7042	57893	3722	3713	3329	5840	3378	51439	15465	25244	3313	3078	43825	3071	5172	2997	42035
7171	XG01	Acinetobacter indicus	CP045135.1	429	367	376	104	415	116	380	2015	57385	18679	3441	3624	3349	2931	5698	3176	3410	3109	3046	3285	3053	2664	3020	13802	2772	2749	2704	2803	2223	54468	41028	3722	35169	3329	5840	3378	3497	23143	5833	3313	3078	3295	3071	5172	2997	42035
7173	TQ18	Acinetobacter indicus	CP045131.1	430	223	208	104	416	116	381	2016	57384	3802	3441	18255	3349	2931	5698	3176	3410	3109	3046	3285	3053	2664	3020	13802	2772	2749	2704	2803	2223	7042	41029	3722	35169	3329	5840	3378	3497	40555	5833	3313	3078	3295	3071	5172	2997	3175
7174	GXNN15X4	Acinetobacter indicus	CP071317.1	431	368	208	222	417	116	382	2017	57383	58197	3441	3624	3349	43918	5698	3176	3410	3109	3046	3285	3053	2664	3020	13802	26938	2749	2704	45374	2223	63176	63530	3722	3713	66214	5840	3378	3497	23143	5833	3313	3078	3295	3071	5172	2997	63497
6394	FDAARGOS_910	Acinetobacter johnsonii	CP065666.1	315	266	279	96	312	167	271	1781	5515	4449	4000	483	438	130	3874	3672	488	1946	418	467	434	3161	397	3297	401	385	392	424	2561	486	2764	4275	409	3863	3914	3913	4078	2102	434	3839	3572	410	3582	395	350	445
6395	CIP 64.6	Acinetobacter johnsonii	APON00000000.1	315	266	279	96	312	167	271	1781	5515	4449	4000	483	438	130	3874	3672	488	1946	418	467	434	3161	397	3297	401	385	392	424	2561	486	2764	4275	409	3863	3914	3913	4078	2102	434	3839	3572	410	3582	395	350	445
7176	M19	Acinetobacter johnsonii	CP037424.1	432	369	377	96	418	233	383	2018	518	11899	36784	483	2250	130	469	8689	488	1946	418	467	8333	408	397	1896	401	385	392	424	320	486	36489	17364	409	454	4120	27115	38295	9517	434	2196	1876	9594	3711	395	8147	445
7177	FDAARGOS_1093	Acinetobacter johnsonii	CP068195.1	433	370	378	96	419	234	384	2019	518	522	63856	4409	16311	130	469	408	488	1946	418	40631	29767	408	397	51772	401	385	27285	424	320	32788	74573	62017	409	454	399	442	394	9517	434	2196	1876	61270	59345	395	350	445
7178	IC001	Acinetobacter johnsonii	CP022298.1	434	371	379	223	420	167	385	2020	41929	26585	34545	38847	16311	130	3874	3672	488	1946	418	8981	434	408	397	28021	401	385	392	424	320	40717	41031	33871	409	454	4120	442	394	15468	35084	3839	1876	410	32482	395	8147	445
7179	CSUSB1	Acinetobacter johnsonii	CP083947.1	435	372	279	224	421	167	386	2021	90385	2860	10428	483	79193	13771	469	8689	488	8225	418	467	8333	408	397	72749	401	385	392	424	320	12394	2764	10751	10549	454	4120	81380	394	9517	434	29009	1876	9594	8600	395	8147	3885
7184	FDAARGOS_1094	Acinetobacter johnsonii	CP068187.1	387	330	344	96	380	218	342	1947	76389	67441	34544	71239	438	8516	3874	3672	488	1946	418	467	434	32305	397	358	401	7439	27285	424	320	24435	74541	17364	409	31560	36531	442	10841	19093	434	32624	31957	410	15061	395	350	59517
7185	AJ_082	Acinetobacter johnsonii	CP079792.1	388	193	345	96	381	167	343	1948	41928	2860	34544	38836	438	8516	469	3672	488	1946	418	8981	434	32305	397	16119	401	7439	27285	424	320	35706	2764	33871	35170	31560	36531	25279	10841	9517	35083	32624	31957	410	15061	395	350	445
6396	CIP 64.5	Acinetobacter junii	APPX00000000.1	27	102	110	63	121	56	97	1782	3799	2861	474	484	439	2063	470	2005	2259	1947	419	468	1910	409	398	1897	402	386	393	425	321	2843	2765	2586	2596	2178	2294	443	2527	2103	435	436	1877	2219	1953	381	351	2151
6397	INC8271	Acinetobacter junii	CP071973.1	203	170	95	95	313	168	272	1913	41931	2861	34548	484	439	2063	470	409	489	30680	419	468	1910	1634	1964	1897	402	386	393	425	321	40720	41032	7092	35172	33746	36532	17947	395	17844	75149	436	396	7101	6328	381	351	2151
7186	lzh-X15	Acinetobacter junii	CP024632.1	389	170	346	57	382	56	344	1949	29533	25369	23596	484	22596	2063	470	409	2260	434	419	468	1910	409	21425	19060	402	386	393	425	321	16715	28412	4276	410	455	2294	443	7834	21558	435	2197	1877	23037	1954	381	351	2151
7187	AJ_351	Acinetobacter junii	CP078018.1	390	102	110	63	121	56	176	1950	41930	15601	34546	484	439	2063	470	409	489	434	419	468	1910	409	3539	28022	402	386	393	425	21870	7974	2766	4276	35171	2178	2294	443	7834	379	435	436	1877	7101	32483	31061	351	446
7188	YR7	Acinetobacter junii	CP059558.1	389	170	347	63	383	56	345	1951	84374	523	75727	484	70833	2063	470	6400	2260	36891	419	468	17671	409	398	1898	57412	386	60669	425	321	84958	2766	7092	73585	2178	2294	74771	7834	30961	2230	2197	1877	19350	1954	381	351	2151
7189	A. junii 65	Acinetobacter junii	CP019041.1	181	170	110	63	121	56	176	1952	29532	2861	474	484	439	2063	470	2005	489	5732	419	468	1910	409	398	19059	402	386	393	425	321	27971	7747	7092	410	2178	2294	443	2527	21546	435	436	1877	2219	1953	381	351	22229
7190	CAM121	Acinetobacter junii	CP068253.1	181	170	110	84	121	56	97	1953	76283	523	42933	47366	439	2063	470	38821	13490	36891	419	468	1910	409	1964	28024	402	386	32734	425	321	16715	50478	7092	2596	455	2294	17947	7834	54007	435	436	1877	40808	420	381	351	2151
7191	WCHAJ59	Acinetobacter junii	CP028800.2	27	331	188	63	383	56	346	1954	27900	15601	474	20313	439	2063	470	2005	489	1947	419	468	1910	409	398	16135	402	386	393	425	321	16715	7747	19788	410	18520	2294	17947	7834	17844	435	436	1877	7101	1953	381	351	2151
7192	AJ_068	Acinetobacter junii	CP078042.1	203	170	110	95	110	168	176	1955	41931	523	34548	484	439	2063	470	409	489	30680	419	468	1910	1634	398	28023	402	386	393	425	321	40718	41032	7092	35172	33746	36532	17947	7834	379	435	436	396	7101	6328	381	351	2151
6398	ANC 4667	Acinetobacter kookii	FMYO00000000.1	316	267	280	151	314	169	273	1783	20348	15632	13873	14769	13119	11464	13426	12105	13529	11390	11758	12064	11574	11672	11745	11428	10606	10488	10049	11115	7717	16755	16130	14447	14325	13385	13818	12959	14429	12815	13289	12494	11496	13264	11885	12172	11325	12379
6565	ANC 5109	Acinetobacter kyonggiensis	FNPK01.1	353	303	317	187	347	202	309	1840	20349	15633	13874	14770	13120	4939	5686	12106	13536	11393	11759	12109	5090	11768	11756	4822	4568	10490	10050	11116	7701	16757	16131	14455	14326	13386	13819	12962	14430	16418	13295	12495	11505	13265	5238	12173	11326	12380
2116	ANC 4052	Acinetobacter lactucae	APQO00000000.1	81	93	77	40	86	44	74	568	4267	3237	2788	2845	2649	2344	2520	2429	2651	2401	2330	2561	2314	1981	2358	2218	2115	2063	1481	2170	1694	3344	3246	2991	3036	2568	2663	2564	2916	2426	2650	2567	394	2588	2327	1800	2274	2487
3169	G867	Acinetobacter lactucae	FKLP00000000.1	145	55	121	40	149	44	87	838	27895	21593	5996	2845	17871	2344	2520	2429	2627	2401	16482	2561	2314	1981	5082	2218	2115	1580	1481	2170	1694	9265	22463	19793	19872	2568	7417	2564	2916	17841	2650	2575	394	18239	2327	5783	2274	2487
3858	ABBL098	Acinetobacter lactucae	LLGZ00000000.1	94	55	88	50	130	44	149	1177	11569	8727	6002	2845	5735	2344	2520	2429	7400	2401	2330	2514	6165	4452	5082	5964	2115	1580	1481	2170	1694	9265	8904	8062	7835	7146	7417	2564	2916	2401	5823	2567	394	7105	6332	6497	2274	5426
5367	OTEC-02	Acinetobacter lactucae	CP020015.1	118	123	121	50	25	67	87	1613	29534	25370	23597	26081	5735	2344	2520	2435	7400	2401	5036	2514	5085	4452	5082	2218	2115	1580	1481	2170	1694	27970	28413	2991	24481	7146	7417	2564	2916	21569	5823	2567	394	9572	6332	1800	20305	22230
5368	QL-1	Acinetobacter lactucae	CP053391.1	251	131	228	50	130	44	87	1614	64534	25370	2788	26081	17871	2344	2520	2429	2651	1727	5036	2514	5085	1981	5082	2218	2115	1580	1481	2170	33550	40721	60829	50873	52860	50313	44465	24443	2916	2401	2650	2567	394	9572	2327	1800	2274	5426
5369	NRRL B-41902	Acinetobacter lactucae	LRPE00000000.1	92	55	225	50	130	44	88	1615	15819	11871	6002	10720	5735	2344	2520	2435	2651	8223	5036	2514	5085	1981	5082	2218	2115	1580	7077	2170	1694	9265	11926	10747	7835	9644	10174	9368	2916	9505	5815	2567	394	9572	2327	1800	2274	5426
5370	JVAP01	Acinetobacter lactucae	LJPG00000000.1	94	55	77	50	106	44	88	606	15715	11849	6002	6226	5735	2344	2520	2435	9867	2401	5036	2514	5085	4452	5082	2214	2115	1580	1481	2170	1694	9265	11825	6345	7835	2568	7417	2564	2916	2401	9596	2567	394	9572	2327	11984	2274	5426
6021	AS012629	Acinetobacter lactucae	VLXY00000000	291	20	228	50	130	44	87	1748	62149	36480	6002	6226	5735	2344	2520	2435	2651	2401	2330	2514	5085	4452	5082	2218	2115	1580	1481	2170	1694	57629	57898	6345	7835	7146	7417	2564	51441	2401	5823	2567	394	9572	2327	1800	2274	46208
6118	ACIN00241	Acinetobacter lactucae	JADWNO000000000	121	55	122	50	131	45	87	1719	76465	6605	63857	6226	59730	2344	2541	2435	7400	2401	5036	2546	5085	1981	5082	2214	2115	1580	1481	2170	1694	7032	74574	2991	21278	2568	7417	2564	2916	2401	2650	2567	394	61276	59346	1800	2274	2487
6119	ME27	Acinetobacter lactucae	CAJCKV000000000	122	120	88	50	98	44	208	1720	70113	61478	6002	6226	5735	46472	2520	2435	2651	2401	53400	2514	5085	4452	5082	2214	2115	1580	1481	2170	1694	9265	67250	6345	7835	55707	7417	2564	2916	2401	5823	2567	394	55603	2327	6497	2274	5426
6120	TG41018	Acinetobacter lactucae	RFES00000000	118	76	84	50	130	44	208	1721	41935	36480	6002	6226	5735	2344	2520	2435	2651	2401	5036	2514	5085	1981	32159	2214	2115	1580	1481	2170	1694	40722	11926	6345	7835	2568	10174	2564	36035	2401	5823	2567	394	9572	6332	1800	2274	5426
6121	CI78	Acinetobacter lactucae	AVOE00000000	118	20	84	50	273	44	209	1672	8288	6605	6002	6226	5735	2344	2588	2429	2651	2401	5036	2514	5085	4452	5082	2218	2115	1580	1481	2170	1694	7032	6919	6345	6189	2568	5829	2564	6045	5418	5823	2567	394	5651	2327	1800	2274	5426
6122	TUM15140	Acinetobacter lactucae	BKIP00000000	122	55	84	40	274	142	114	1671	54613	45626	2788	6226	17871	2344	2520	2429	2651	2401	5036	2514	5085	1981	5082	2218	2115	1580	1481	2170	1694	49965	50479	2991	21278	41413	44465	2564	2916	38072	2648	2567	394	2588	2327	38505	2274	2485
6123	TG29425	Acinetobacter lactucae	RFEL00000000	278	76	88	50	275	44	210	1670	41934	36480	6002	38853	2649	27621	2520	2429	2651	5153	2330	2514	2314	1981	5082	2214	2115	1580	1481	2170	1694	40721	11926	6345	7835	33747	36533	24443	2916	2401	2650	2567	394	2588	6332	31062	2274	5426
6400	185	Acinetobacter lanii	CP049916.1	318	269	282	153	316	171	274	1784	62153	53014	49890	54899	46478	40106	49787	45134	51086	42889	45288	47067	44897	43673	45565	40508	38096	38609	38185	41303	31699	58367	57900	48446	50303	47937	51438	47450	51444	44302	49588	47144	44401	47951	45722	32977	43341	46210
7193	187	Acinetobacter lanii	JAANID000000000.1	391	332	282	153	384	171	274	1956	62154	53015	49891	54899	46478	40106	49787	45134	51087	42889	45289	47067	44898	43673	45565	40508	38096	38609	38253	41303	31699	58368	57900	48447	50304	47937	51438	47450	51445	44302	49588	47144	44401	47952	45722	32977	43341	46210
6399	BRTC-1	Acinetobacter larvae	CP016895.1	317	268	281	152	315	170	298	1814	22541	17486	15872	17077	15116	12947	15820	13943	15767	13650	13840	14806	13622	14027	13853	13032	12248	12100	12095	12635	8951	19179	18649	16327	16231	15480	15864	15341	16262	25447	15835	14383	13920	15033	14244	13920	13033	14203
6401	NIPH 512	Acinetobacter lwoffii	AYHO00000000.1	319	270	283	154	243	128	275	1785	5517	4451	4001	4185	2251	3426	471	2007	2261	3596	420	469	3563	3162	3540	3299	3254	3199	1638	1845	322	488	4617	4277	4233	2180	2295	444	4079	380	436	437	3573	3819	421	396	352	3714
7194	FDAARGOS 1393	Acinetobacter lwoffii	CP077336.1	319	270	283	154	243	128	275	1785	5517	4451	4001	4185	2251	3426	471	2007	2261	3596	420	469	3563	3162	3540	3299	3254	3199	1638	1845	322	488	4617	4277	4233	2180	2295	444	4079	380	436	437	3573	3819	421	396	352	3714
7195	VS15	Acinetobacter lwoffii	CP080576.1	319	333	348	206	243	219	275	1957	3801	84715	82179	485	2251	11427	471	2006	80093	47526	420	469	436	1635	4459	19710	403	1734	1638	1845	1436	488	97417	6357	4233	2179	2295	444	14379	380	436	437	1878	81524	1955	396	352	11728
7196	FDAARGOS_552	Acinetobacter lwoffii	CP046296.1	392	333	349	154	385	128	347	1958	3801	4451	5072	485	2251	400	471	4590	37777	3596	420	469	436	1635	4459	360	4063	387	1638	392	322	5908	2768	2589	2599	2179	4939	2158	396	4539	5029	34601	1878	412	1955	396	352	4682
7197	FDAARGOS 1394	Acinetobacter lwoffii	CP077369.1	392	334	349	225	385	128	214	1959	84376	4451	75729	6235	2251	60948	471	8690	80093	3596	420	469	436	1635	4459	62282	403	7416	1638	64604	322	84960	4617	71318	73587	70845	4939	74772	396	380	436	437	1878	70501	421	396	352	5431
7198	EK30A	Acinetobacter lwoffii	CP080636.1	392	270	349	154	385	128	214	1960	520	547	5071	485	2251	400	471	4590	2261	3596	420	469	436	1635	4459	4156	4063	387	1638	392	322	97860	2768	2589	2599	2179	4939	81381	396	71902	436	437	1878	412	1955	396	352	4683
7199	H7	Acinetobacter lwoffii	CP072549.1	319	270	380	154	386	220	348	1961	84377	547	75730	485	70835	400	471	8690	2261	3596	420	73688	436	1635	73508	360	3254	1734	1638	392	322	5909	85740	6357	411	2180	80562	19042	6057	380	5029	437	1878	70502	421	65927	352	29846
7200	12CE1	Acinetobacter lwoffii	CP059081.1	319	335	350	113	387	128	349	1962	72949	4451	6008	485	57021	19542	471	2007	62842	3596	5042	469	55314	1635	56295	11384	403	7416	1638	4691	322	70744	4617	2589	4233	5737	5839	2158	396	9508	61398	437	1878	58539	421	396	352	5431
6566	ANC 3699	Acinetobacter marinus	FMYK01.1	354	304	318	188	348	203	310	1841	20301	15597	13841	14727	13094	11426	13380	12067	13488	11356	11735	11262	11380	11633	11710	11378	10578	10367	9976	11082	7674	16712	16066	14413	14282	13353	13772	12918	14378	12776	13173	12453	11472	13227	11852	12082	11291	12344
6402	NIPH 236	Acinetobacter modestus	APOJ00000000.1	320	271	284	155	317	172	276	1786	8321	6634	6025	6251	5736	4936	5691	5299	5926	5157	2247	5519	5107	4467	5085	4842	4564	386	2702	4701	3530	7057	6945	6368	6214	5755	5853	5747	6070	5443	5848	5559	5142	5671	5248	2975	4924	5428
6567	CIP 110549	Acinetobacter nectaris	AYER01.1	355	309	319	189	349	204	311	1842	4899	3803	3442	3625	3352	2932	3319	3177	3411	3110	3047	3286	3054	2665	3021	2771	2773	2750	2705	2804	2224	4083	4044	3723	3714	3332	3570	3379	3498	3021	3438	3314	3079	3296	3083	2982	2998	3176
732	T228	Acinetobacter nosocomialis	JRUA00000000	22	26	47	14	50	16	47	279	4225	2440	2072	2131	1969	1842	1927	1766	1976	1723	110	2473	1688	1496	1780	105	1621	1580	1480	123	1319	7019	2335	2221	2195	6861	2038	1898	2164	1837	5817	1485	1608	5645	1726	1800	1710	5420
1947	WC-487	Acinetobacter nosocomialis	AMZR00000000.1	20	26	26	14	26	16	23	410	3103	2440	2075	2130	1974	1842	1927	1766	1974	1725	110	1861	1688	1496	1780	105	1619	1580	1480	123	1318	2404	2335	2218	2197	6861	2038	1898	2164	1837	1966	1484	1608	1965	1726	1800	1710	1912
2047	25977_1	Acinetobacter nosocomialis	JFVP01000000.1	22	26	47	14	50	16	25	501	4225	2440	2072	2130	1969	1842	1927	1766	1974	1725	5025	2473	1688	1496	1780	105	1621	1580	1480	123	1319	2402	3199	2221	2977	6861	2653	1898	2164	1839	1966	1485	1608	1965	1726	1800	1710	1905
2048	1281984	Acinetobacter nosocomialis	JFXD00000000.1	20	26	26	14	23	16	23	502	3103	2440	2069	2130	1969	1842	1927	1759	1974	1723	110	1859	1688	1496	1780	105	1619	1580	1480	123	1318	2392	2335	2218	2195	6861	2038	1898	2164	1837	1966	1484	1608	1965	1726	1800	1710	1905
2076	216872	Acinetobacter nosocomialis	JFEM00000000.1	20	26	90	14	26	16	47	530	3103	2440	2072	2130	1969	1842	1927	1759	5918	1725	110	1861	1688	1496	1780	105	1621	1580	1480	123	1319	2402	2335	6335	6181	6861	2038	1898	6041	1840	1966	1485	1608	1965	1726	1800	4919	1912
2077	1179249	Acinetobacter nosocomialis	JFXC00000000.1	22	26	91	14	23	19	47	531	3120	2440	2072	2131	1969	1842	1927	1766	1976	1725	110	1861	1688	1496	1780	105	1621	1580	1480	123	1319	2403	2340	2221	2197	1907	2038	1899	2164	1837	1966	1485	1608	1965	1726	1800	1710	1909
2709	BIDMC 57	Acinetobacter nosocomialis	JMUI00000000.1	20	26	90	14	26	16	47	530	3103	2440	2072	2130	1969	1842	1927	1759	5918	1725	110	1861	1688	1496	1780	105	1621	1580	1480	123	1319	2402	2335	6335	6181	1907	2038	1898	6041	1840	1966	1485	1608	1965	1726	1800	4919	1912
2710	1396970	Acinetobacter nosocomialis	JEWI00000000.1	20	26	26	14	26	16	23	410	3103	2440	2075	2130	1974	1842	1927	1766	1974	1725	110	1861	1688	1496	1780	105	1619	1580	1480	123	1318	2404	2335	2218	2197	1907	2038	5722	2164	5407	1966	1484	1608	1965	1726	1800	1710	1912
2713	694762	Acinetobacter nosocomialis	JFEV00000000.1	20	26	26	14	26	16	23	410	3103	2440	2075	2130	1974	1842	1927	1766	1974	1725	110	1861	1688	1496	1780	105	1619	1580	1480	123	1318	2404	2335	2218	2197	6861	2038	1898	2164	1837	1966	1484	1608	1965	1726	1800	1710	1912
2715	1130196	Acinetobacter nosocomialis	JFWX00000000.1	59	26	59	14	23	16	47	395	8237	2440	2072	2130	1969	1842	1927	1766	1976	1725	110	1861	1688	1496	1780	105	1621	1580	1480	123	1319	2396	2335	2221	2197	1907	5818	1898	2459	1837	1966	1485	1608	1965	1726	1800	1710	1905
2716	88816	Acinetobacter nosocomialis	JFYG00000000.1	20	26	26	14	26	16	25	71	8280	2440	2072	2130	1969	1842	1927	1766	1974	1725	110	1861	5084	1496	1780	105	1621	1580	1480	123	1318	2402	3199	3724	2197	3333	2038	1898	2164	1839	1966	1484	5140	1965	3089	1800	1710	1905
2717	6112	Acinetobacter nosocomialis	JMNY00000000.1	20	26	26	14	26	16	25	71	3103	2440	2075	2130	1974	1842	1927	1766	1974	1725	110	1861	1688	1496	1780	105	1619	1580	1480	123	1318	2402	2335	2218	2197	1907	2038	1898	2164	1839	1966	1485	1608	1965	1726	1800	1710	1912
2999	21871	Acinetobacter nosocomialis	JEWV00000000.1	22	26	47	14	50	16	47	279	4225	2440	2072	2131	1969	1842	1927	1766	1976	1723	110	2473	1688	1496	1780	105	1621	1580	1480	123	1319	7019	2335	2221	2195	1907	2038	1898	2164	1837	5817	1485	1608	5645	1726	1800	1710	5420
3003	766875	Acinetobacter nosocomialis	JEXX00000000.1	47	47	50	14	26	16	49	224	8274	2440	2072	2131	1969	4933	1927	1766	1977	1725	110	1861	1690	1496	1780	105	1621	1580	1480	123	1319	7026	3187	2221	2195	1907	2038	1898	2164	1837	1966	1485	1608	5646	1726	1800	1710	1905
3009	NIPH 2119	Acinetobacter nosocomialis	APOP00000000.1	20	26	26	18	27	19	23	76	4223	2440	2071	2131	1969	1842	1927	1766	1974	1725	110	1860	1688	1496	1780	1714	1621	1580	1480	123	1319	2402	2340	2221	2197	1907	2038	1898	2168	1837	1966	1485	1608	1965	1726	1800	1710	1905
3011	NCTC 8102	Acinetobacter nosocomialis	AIEJ00000000.1	22	26	29	14	27	16	23	74	3108	3200	2071	2130	1969	1842	1927	1765	1976	1725	1701	1860	1688	1496	1780	105	1620	1580	1480	123	1682	2403	2339	2221	2197	1907	2038	1899	2164	1837	1966	1485	1608	1968	1726	1800	1710	1905
3012	RUH2624	Acinetobacter nosocomialis	ACQF00000000.2	20	26	26	14	26	16	25	71	3103	2440	6036	2130	5763	1842	1927	1766	1976	1723	110	1861	1688	1496	1780	105	1619	1580	1480	123	1318	2402	2335	6376	2195	1907	2038	1898	2164	1839	1966	1485	1608	1965	1726	1800	1710	1905
3074	6411	Acinetobacter nosocomialis	CP010368.1	55	26	54	14	58	16	47	322	15107	2440	2072	2130	9316	4933	1927	1766	1976	1725	110	1861	1690	1496	1780	105	7364	1580	1480	123	1319	12024	3187	2221	2195	6861	2038	2564	2164	9251	5817	1485	8022	1968	8472	1800	1710	1905
3863	GTC 3312	Acinetobacter nosocomialis	BBOO00000000.1	59	26	26	14	58	16	47	1181	15716	2440	2075	2130	1974	4933	1927	1766	1974	1725	110	1861	1688	1496	1780	105	1619	1580	1480	123	1319	2402	2335	2218	2197	6861	2038	1898	2164	1840	1966	1485	1608	1965	1726	1800	1710	1912
3864	UBA2098	Acinetobacter nosocomialis	DCYY00000000.1	22	165	161	14	27	19	25	1182	50366	2440	2072	2130	19341	17240	1927	1766	1976	1725	110	1861	1689	1496	1780	105	1621	1580	1480	123	314	2402	2340	20857	2197	6861	2038	1898	2164	1839	1966	1485	1608	1965	1726	1800	1710	1909
5045	AC1530	Acinetobacter nosocomialis	CP045560.1	47	26	50	14	26	16	49	1539	8274	2440	2072	2131	1969	4933	1927	1766	1977	1725	110	2473	1690	1496	1780	105	1621	1580	1480	123	1319	7026	3187	2221	2195	6861	2038	1898	2164	1837	1966	1485	1608	1965	1726	1800	1710	1905
5326	KAN02	Acinetobacter nosocomialis	CP036171.1	22	26	90	14	23	16	49	1264	27894	2440	2072	2130	1969	1842	1927	1766	1976	1725	110	1861	1688	1496	1780	105	1621	1580	1480	123	1319	22775	2335	19792	2197	6861	2038	1898	2164	1837	18603	1485	1608	1965	1726	1800	1710	1912
5327	SSA3	Acinetobacter nosocomialis	CP020588.1	22	26	29	14	27	16	47	433	3108	2440	2071	2130	1969	1842	1927	1765	1976	1725	1701	1860	21403	1496	1780	105	1620	1580	1480	123	1319	2396	2339	2221	2197	6861	2038	1898	2164	1837	1967	1485	1608	1968	1726	21176	1710	1905
5328	WM98B	Acinetobacter nosocomialis	CP059078.1	20	24	26	14	23	16	23	68	3103	2440	2069	2130	1969	1842	1927	1759	1974	1723	110	1859	1688	1496	1780	105	1619	1580	1480	123	1318	2392	2335	2218	2195	1914	2038	1898	2164	1837	1966	1484	1608	1965	1726	1800	1710	1905
5329	NCTC 8102	Acinetobacter nosocomialis	CP029351.1	22	26	29	14	27	16	23	74	3108	3200	2071	2130	1969	1842	1927	1765	1976	1725	1701	1860	1688	1496	1780	105	1620	1580	1480	123	1682	2403	2339	2221	2197	6861	2038	1899	2164	1837	1966	1485	1608	1968	1726	1800	1710	1905
5330	FDAARGOS_129	Acinetobacter nosocomialis	CP014019.1	22	26	29	14	27	16	47	433	3108	2440	2071	2130	1969	1842	1927	1765	1976	1725	1701	1860	1688	1496	1780	105	1620	1580	1480	123	1319	29945	2339	2221	2197	6861	2038	1898	2164	1837	1966	1485	1608	1968	1726	1800	1710	1905
5331	J1A	Acinetobacter nosocomialis	CP042994.1	22	26	91	18	23	19	47	768	3120	34363	2072	2131	1969	1842	1927	1766	1976	1725	110	1861	1688	1496	1780	26297	1621	1580	1480	123	1319	2403	2340	2221	2197	1907	2038	1899	2164	1837	1966	1485	1608	1965	1726	1800	1710	1905
5332	M2	Acinetobacter nosocomialis	CP040105.1	59	26	90	14	251	16	49	1602	4217	2440	2072	2131	1969	1842	1927	1766	2620	1725	110	1860	1688	1496	1780	105	1621	1580	1480	123	1319	3261	3187	2221	2195	6861	2642	1898	2164	1837	1966	2549	1608	1965	1726	2354	1710	1905
5333	KAN01	Acinetobacter nosocomialis	CP038816.1	22	26	91	18	23	19	47	768	3120	2440	2072	2131	1969	1842	1927	1766	1974	1725	110	1861	1688	1496	1780	105	1621	1580	1480	123	23694	2402	2340	2221	2197	1907	2038	1898	2164	1837	1966	1485	1608	1965	1726	1800	1710	1909
5334	2010S01-197	Acinetobacter nosocomialis	CP033561.1	247	26	79	14	27	16	47	1603	3108	2440	2071	2130	1969	1842	1927	1765	1976	1725	1701	1860	1688	1496	1780	105	1620	1580	1480	123	1319	29945	2339	2221	2197	6861	2038	1898	2164	1837	1966	1485	1608	1968	1726	1800	1710	1905
5335	2014N23-120	Acinetobacter nosocomialis	CP033545.1	248	231	226	14	26	16	23	1604	3103	2440	72941	2130	1974	1842	1927	1766	1974	1725	110	71334	1688	1496	1780	105	1619	1580	1480	123	1318	2404	2335	71182	2197	6861	2038	1898	2164	1837	1966	1484	1608	1965	1726	1800	1710	69287
5337	2012C01-137	Acinetobacter nosocomialis	CP033557.1	249	232	26	14	23	19	23	1605	3103	2440	2072	2131	1969	1842	1927	1766	1974	1723	110	1861	1688	1496	1780	105	1621	1580	1480	123	1318	2392	2340	2218	2195	1907	2038	1898	2164	1837	1966	1484	1608	1965	1726	1800	1710	1909
5338	2010N17-248	Acinetobacter nosocomialis	CP033572.1	20	26	26	14	26	16	23	410	3103	2440	2075	2130	1974	1842	1927	1766	1974	1725	110	1861	1688	1496	1780	105	1619	1580	1480	123	1318	2404	2335	2218	2197	6861	2038	1898	2164	1837	1966	1484	1608	1965	1726	1800	1710	1912
5656	LMG 10619	Acinetobacter nosocomialis	BBSR00000000	20	26	26	18	27	19	23	76	4223	2440	2071	2131	1969	1842	1927	1766	1974	1725	110	1860	1688	1496	1780	1714	1621	1580	1480	123	1319	2402	2340	2221	2197	6861	2038	1898	2168	1837	1966	1485	1608	1965	1726	1800	1710	1905
5657	AN1	Acinetobacter nosocomialis	JACLCR000000000	22	26	47	14	50	16	47	279	4225	2440	2072	2131	1969	1842	1927	1766	1976	1723	110	2473	1688	1496	1780	105	1621	1580	1480	123	1319	7019	2335	2221	2195	6861	2038	1898	2164	1837	5817	1485	1608	5645	1726	1800	1710	5420
5658	TUM15572	Acinetobacter nosocomialis	BKYR00000000	22	26	29	14	27	16	47	433	3108	2440	2071	2130	1969	1842	1927	1765	1976	1725	1701	1860	1688	1496	1780	105	1620	1580	1480	123	27031	29945	2339	2221	2197	6861	2038	1898	2164	1837	1966	1485	1608	1968	1726	1800	1710	1905
5659	AC1697	Acinetobacter nosocomialis	JAFFPW000000000	22	26	29	14	27	16	47	433	3108	2440	2071	2130	1969	1842	1927	1765	1976	1725	1701	1860	1688	1496	1780	105	1620	1580	1480	123	1319	2396	2339	2221	2197	6861	2038	1898	2164	1837	1967	1485	1608	1968	1726	1800	1710	1905
5660	TUM15566	Acinetobacter nosocomialis	BKYN00000000	22	26	91	18	23	19	47	768	3120	2440	2072	2131	1969	1842	1927	1766	1974	1725	110	1861	1688	1496	1780	105	1621	1580	1480	123	23694	2402	2340	2221	2197	1907	2038	1898	2164	1837	1966	1485	1608	1965	1726	1800	1710	1909
5661	TUM15325	Acinetobacter nosocomialis	BKPM00000000	22	26	90	14	23	16	49	1264	27894	2440	2072	2130	1969	1842	1927	1766	1976	1725	110	1861	1688	1496	1780	105	1621	1580	1480	123	1319	22775	2335	19792	2197	6861	2038	1898	2164	1837	18603	1485	1608	1965	1726	1800	1710	1912
5662	ARLG1930	Acinetobacter nosocomialis	NGIH00000000	59	26	90	14	251	16	49	1602	4217	2440	2072	2131	1969	1842	1927	1766	2620	1725	110	1860	1688	1496	1780	105	1621	1580	1480	123	1319	3261	3187	2221	2195	6861	2642	1898	2164	1837	1966	2549	1608	1965	1726	2354	1710	1905
5663	TUM15027	Acinetobacter nosocomialis	BKEK00000000	192	26	115	14	251	16	23	1715	54493	45568	2072	2130	19341	1842	1927	1766	1977	1725	110	1860	1689	1496	1780	341	1621	1580	1480	4680	1319	2396	2335	42073	2197	6861	2038	41095	2164	1837	1966	1485	1608	1965	1726	1800	1710	18177
5664	TUM15028	Acinetobacter nosocomialis	BKEL00000000	192	26	115	14	251	16	23	1715	54493	45568	2072	2130	19341	1842	1927	1766	1977	1725	110	1860	1689	1496	1780	341	1621	1580	1480	4680	1319	2396	2335	42073	2197	6861	2038	41095	2164	1837	1966	1485	1608	1965	1726	1800	1710	18177
5665	AB-HZ-B74	Acinetobacter nosocomialis	PRKE00000000	22	26	47	18	27	16	47	204	4223	28297	2069	2130	1974	1842	1927	1766	1974	1725	110	37418	1688	1496	1780	105	1619	1580	1480	32111	1319	2402	2335	2218	2197	6861	2038	1898	2164	1837	1966	1485	1608	1965	1726	1800	1710	1912
5666	TUM15558	Acinetobacter nosocomialis	BKYF00000000	22	26	47	18	27	16	47	204	4223	28297	2069	2130	1974	1842	1927	1766	1974	1725	110	37418	1688	1496	1780	105	1619	1580	1480	32111	1319	2402	2335	2218	2197	6861	2038	1898	2164	1837	1966	1485	1608	1965	1726	1800	1710	1912
5667	TUM15023	Acinetobacter nosocomialis	BKEG00000000	192	26	115	14	251	16	23	1715	54493	45568	2072	2130	19341	1842	1927	1766	1977	1725	110	1860	1689	1496	1780	341	1621	1580	1480	4680	1319	2396	2335	42073	2197	6861	2038	41095	2164	1837	1966	1485	1608	1965	1726	1800	1710	18177
5668	TUM15119	Acinetobacter nosocomialis	BKHX00000000	256	26	59	14	23	16	168	1681	54538	2440	42903	2130	1969	1842	1927	1766	1974	1725	110	1861	1688	1496	1780	105	1621	1580	1480	123	1319	49915	3187	42086	2197	6861	2038	7080	2164	1837	42699	1484	1608	1965	39515	1800	1710	1905
5669	AC1802	Acinetobacter nosocomialis	JAFFPV000000000	20	24	26	14	23	16	23	68	3103	2440	2069	2130	1969	1842	67449	1759	1974	1723	110	1859	1688	1496	1780	1714	1619	1580	1480	123	1318	2392	2335	2218	2195	6861	2038	1898	2164	1837	1966	1484	1608	1965	1726	1800	1710	1906
5670	TUM15329	Acinetobacter nosocomialis	BKPQ00000000	257	26	47	14	126	16	47	1682	54475	2440	2072	2131	1969	1842	1927	1766	1976	1725	110	1861	1688	1496	1780	105	1621	1580	1480	123	1319	49876	2335	6335	6181	6861	2038	1898	2164	1837	1966	1485	1608	1965	1726	1800	37151	1912
5671	MGYG-HGUT-02345	Acinetobacter nosocomialis	CABMHW000000000	47	47	50	14	26	16	49	224	8274	2440	2072	2131	1969	4933	1927	1766	1977	1725	110	1861	1690	1496	1780	105	1621	1580	1480	123	1319	7026	3187	2221	2195	6861	2038	1898	2164	1837	1966	1485	1608	5646	1726	1800	1710	1905
5672	CAC13	Acinetobacter nosocomialis	JACYVX000000000	22	26	47	14	50	16	47	279	4225	2440	2072	2131	1969	1842	1927	1766	1976	1723	110	2473	1688	1496	1780	105	1621	1580	1480	123	1319	7019	2335	2221	2195	6861	2038	1898	2164	1837	5817	1485	1608	5645	1726	1800	1710	5420
5673	GTC 03313	Acinetobacter nosocomialis	BBTJ00000000	20	24	26	14	23	16	23	68	3103	2440	2069	2130	1969	1842	1927	1759	1974	1723	110	1859	1688	1496	1780	105	1619	1580	1480	123	1318	2392	2335	2218	2195	6861	2038	1898	2164	1837	1966	1484	1608	1965	1726	1800	1710	1905
5674	NBRC 110503	Acinetobacter nosocomialis	BBTP00000000	20	24	26	14	23	16	23	68	3103	2440	2069	2130	1969	1842	1927	1759	1974	1723	110	1859	1688	1496	1780	105	1619	1580	1480	123	1318	2392	2335	2218	2195	6861	2038	1898	2164	1837	1966	1484	1608	1965	1726	1800	1710	1905
5675	NBRC 110501	Acinetobacter nosocomialis	BBTO00000000	20	24	26	14	23	16	23	68	3103	2440	2069	2130	1969	1842	1927	1759	1974	1723	110	1859	1688	1496	1780	105	1619	1580	1480	123	1318	2392	2335	2218	2195	6861	2038	1898	2164	1837	1966	1484	1608	1965	1726	1800	1710	1905
5676	ACIN00230	Acinetobacter nosocomialis	JADWNT000000000	22	26	47	14	50	16	25	501	4225	2440	2072	2130	1969	1842	1927	1766	1974	1725	110	2473	1688	1496	1780	105	1621	1580	1480	123	1319	2402	3199	2221	2977	6861	2653	1898	2164	1839	1966	1485	1608	1965	1726	1800	1710	1905
5677	NBRC 110502	Acinetobacter nosocomialis	BBTW00000000	20	24	26	14	23	16	23	68	3103	2440	2069	2130	1969	1842	1927	1759	1974	1723	110	1859	1688	1496	1780	105	1619	1580	1480	123	1318	2392	2335	2218	2195	6861	2038	1898	2164	1837	1966	1484	1608	1965	1726	1800	1710	1905
5678	TUM15142	Acinetobacter nosocomialis	BKIR00000000	22	26	90	14	23	16	49	1264	27894	2440	2072	2130	1969	1842	1927	1766	1976	1725	110	1861	1688	1496	1780	105	1621	1580	1480	123	1319	22775	2335	19792	2197	6861	2038	1898	2164	1837	18603	1485	1608	1965	1726	1800	1710	1912
5679	TUM15536	Acinetobacter nosocomialis	BKXM00000000	22	26	91	18	23	19	47	768	3120	2440	2072	2131	1969	1842	1927	1766	1976	1725	110	1861	1688	1496	1780	105	1621	1580	1480	123	1319	2403	2340	2221	2197	1907	2038	1899	2164	1837	1966	1485	1608	1965	1726	1800	1710	1909
5680	TUM15019	Acinetobacter nosocomialis	BKEC00000000	192	26	115	14	251	16	23	1715	54493	45568	2072	2130	19341	1842	1927	1766	1977	1725	110	1860	1689	1496	1780	341	1621	1580	1480	4680	1319	2396	2335	42073	2197	6861	2038	41095	2164	1837	1966	1485	1608	1965	1726	1800	1710	18177
5681	PR324	Acinetobacter nosocomialis	NGDO00000000	22	26	47	14	50	16	25	501	4225	2440	2072	2130	1969	1842	1927	1766	1974	1725	110	2473	1688	1496	1780	105	1621	1580	1480	123	1319	2402	3199	2221	2977	6861	2653	1898	2164	1839	1966	1485	1608	1965	1726	1800	1710	1905
5682	TUM15374	Acinetobacter nosocomialis	BKRJ00000000	22	26	29	14	27	16	47	433	3108	2440	2071	2130	1969	1842	1927	1765	1976	1725	1701	1860	1688	1496	1780	105	1620	1580	1480	123	1319	2396	2339	2221	2197	6861	2038	1898	2164	1837	1967	1485	1608	1968	1726	1800	1710	1905
5683	TUM15386	Acinetobacter nosocomialis	BKRV00000000	22	26	54	14	191	16	118	1275	54614	45627	42934	2130	1969	34333	43019	1766	5918	1725	110	40632	1688	1496	1780	105	32486	1580	1480	123	27042	49966	2335	2221	43469	6861	2038	1898	2164	1837	1966	1485	1608	1965	1726	1800	1710	1905
5684	ACIN00172	Acinetobacter nosocomialis	JADWOH000000000	22	26	47	14	252	16	47	1683	4225	2440	2072	2131	1969	1842	1927	1766	1976	1723	110	2473	1688	1496	1780	105	1621	1580	1480	123	1319	7019	2335	2221	2195	6861	2038	1898	2164	1837	5817	1485	1608	5645	1726	1800	1710	5420
5685	ACIN00166	Acinetobacter nosocomialis	JADVOK000000000	59	26	59	14	23	16	47	395	3714	2440	2072	2130	1969	1842	1927	1766	1976	1725	110	1861	1688	1496	1780	105	1621	1580	1480	123	1319	2396	2335	2221	2197	6861	2038	1898	2459	1837	1966	1485	1608	1965	1726	1800	1710	1905
5686	PR365	Acinetobacter nosocomialis	NGCS00000000	59	26	59	14	23	16	47	395	15107	2440	2072	2130	1969	1842	1927	1766	1976	1725	110	1861	1688	1496	1780	105	1621	1580	1480	123	1319	2396	2335	2221	2197	6861	2038	1898	2459	1837	1966	1485	1608	1965	1726	1800	1710	1905
5687	ACIN00200	Acinetobacter nosocomialis	JADWOB000000000	22	26	91	18	23	19	47	768	3120	2440	2072	2131	1969	1842	1927	1766	1976	1725	110	1861	1688	1496	1780	105	1621	1580	1480	123	1319	2403	2340	2221	2197	1907	2038	1899	2164	1837	1966	1485	1608	1965	1726	1800	1710	1909
5688	ACIN00261	Acinetobacter nosocomialis	JADVKS000000000	22	26	47	14	50	16	47	279	4225	2440	2072	2131	1969	1842	1927	1766	1976	1723	110	2473	1688	1496	1780	105	1621	1580	1480	123	1319	7019	2335	2221	2195	6861	2038	1898	2164	1837	5817	1485	1608	5645	1726	1800	55579	5420
5689	NBRC 110500	Acinetobacter nosocomialis	BBOT00000000	59	26	26	14	58	16	47	1181	15716	2440	2075	2130	1974	4933	1927	1766	1974	1725	110	1861	1688	1496	1780	105	1619	1580	1480	123	1319	2402	2335	2218	2197	6861	2038	1898	2164	1840	1966	1485	1608	1965	1726	1800	1710	1912
5690	GTC 03312	Acinetobacter nosocomialis	BBOO00000000	59	26	26	14	58	16	47	1181	15716	2440	2075	2130	1974	4933	1927	1766	1974	1725	110	1861	1688	1496	1780	105	1619	1580	1480	123	1319	2402	2335	2218	2197	6861	2038	1898	2164	1840	1966	1485	1608	1965	1726	1800	1710	1912
5691	NBRC 110498	Acinetobacter nosocomialis	BBTU00000000	20	26	26	14	26	16	47	781	3103	2440	2072	2130	1969	1842	1927	1766	1974	1725	110	1861	1688	1496	1780	105	1621	1580	1480	123	1318	2402	3199	8057	2197	3333	2038	1898	2164	1840	1966	1484	1608	1965	3089	1800	1710	1905
5692	TUM15004	Acinetobacter nosocomialis	BKDN00000000	22	26	91	18	23	19	47	768	3120	2440	2072	2131	1969	1842	1927	1766	1976	1725	110	1861	1688	1496	1780	105	1621	1580	1480	123	1319	2403	2340	2221	2197	1907	2038	1899	2164	1837	1966	1485	1608	1965	1726	1800	1710	1909
5693	ABBL058	Acinetobacter nosocomialis	LLFD00000000	20	26	26	14	26	16	23	410	3103	2440	2075	2130	1974	1842	1927	1766	1974	1725	110	1861	1688	1496	1780	105	1619	1580	1480	123	1318	2404	2335	2218	2197	6861	2038	1898	2164	1837	1966	1484	1608	1965	1726	1800	1710	1912
5694	PR362	Acinetobacter nosocomialis	NGCP00000000	20	26	26	14	26	16	25	71	3103	2440	2075	2130	1974	1842	1927	1766	1974	1725	110	1861	1688	1496	1780	105	1619	1580	1480	123	1318	2402	2335	2218	2197	6861	2038	1898	2164	1839	1966	1485	1608	1965	1726	1800	1710	1912
5695	TUM15298	Acinetobacter nosocomialis	BKOL00000000	22	26	47	14	27	16	47	782	32915	28297	2069	2130	1974	1842	1927	1766	1974	1725	110	1860	1688	1496	1780	105	1619	1580	1480	123	1319	2402	2335	2218	2197	6861	2038	1898	2164	1837	1966	1485	1608	1965	1726	1800	1710	1912
5696	ARLG1962	Acinetobacter nosocomialis	NGIU00000000	59	26	59	14	23	16	47	395	3103	2440	2072	2130	1969	1842	1927	1766	1976	1725	110	1861	1688	1496	1780	105	1621	1580	1480	123	1319	2396	2335	2221	2197	6861	5818	1898	2459	1837	1966	1485	1608	1965	1726	1800	1710	1905
5697	NBRC 110499	Acinetobacter nosocomialis	BBTV00000000	20	26	26	14	26	16	47	781	3103	2440	2072	2130	1969	1842	1927	1766	1974	1725	110	1861	1688	1496	1780	105	1621	1580	1480	123	1318	2402	3199	8057	2197	3333	2038	1898	2164	1840	1966	1484	1608	1965	3089	1800	1710	1905
5698	TUM15514	Acinetobacter nosocomialis	BKWQ00000000	22	26	91	18	23	19	47	768	3120	2440	2072	2131	1969	1842	1927	1766	1976	1725	110	1861	1688	1496	1780	105	1621	1580	1480	123	1319	2403	2340	2221	2197	1907	2038	1899	2164	1837	1966	1485	1608	1965	1726	1800	1710	1909
5699	TG22170	Acinetobacter nosocomialis	RFEG00000000	22	26	29	14	172	16	47	1166	3108	2440	20782	2130	1969	1842	1927	1765	1976	1725	1701	1860	1688	1496	1780	105	1620	1580	1480	123	1319	2396	2339	2221	2197	6861	2038	1898	2164	1837	1967	1485	1608	1968	1726	1800	1710	1905
5700	ABBL032	Acinetobacter nosocomialis	LLDM00000000	20	26	26	14	26	16	25	71	3103	2440	2075	2130	1974	1842	1927	1766	1974	1725	110	1861	1688	1496	1780	105	1619	1580	1480	123	1318	2402	2335	2218	2197	6861	2038	1898	2164	1839	1966	1485	1608	1965	1726	1800	1710	1912
5701	ABUH381	Acinetobacter nosocomialis	NDFD00000000	20	26	26	14	26	16	25	71	3103	2440	2075	2130	1974	1842	1927	1766	1974	1725	110	1861	1688	1496	1780	105	1619	1580	1480	123	1318	2402	2335	2218	2197	6861	2038	1898	2164	1839	1966	1485	1608	1965	1726	1800	1710	1912
5702	TUM15200	Acinetobacter nosocomialis	BKKR00000000	22	26	47	14	50	16	25	501	4225	2440	2072	2130	1969	1842	1927	1766	1974	1725	110	1861	1688	1496	1780	105	1621	1580	1480	123	1319	2402	3199	2221	2977	6861	2653	1898	2164	1839	1966	1485	1608	1965	1726	1800	1710	1905
5703	TUM15057	Acinetobacter nosocomialis	BKFN00000000	22	26	91	18	23	19	47	768	3120	2440	2072	2131	1969	1842	1927	1766	1974	1725	110	1861	1688	1496	39152	105	1621	1580	1480	123	1319	2402	2340	2221	2197	1907	2038	1898	2164	1837	1966	1485	1608	1965	1726	1800	1710	1909
5704	TUM15284	Acinetobacter nosocomialis	BKNX00000000	22	26	47	14	27	16	47	782	32915	28297	2069	2130	1974	1842	1927	1766	1974	1725	110	1860	1688	1496	1780	105	1619	1580	1480	123	1319	2402	2335	2218	2197	6861	2038	1898	2164	1837	1966	1485	1608	1965	1726	1800	1710	1912
5705	TUM15184	Acinetobacter nosocomialis	BKKB00000000	22	136	47	14	50	16	47	882	4225	2440	2072	2131	1969	1842	6367	1766	1976	1723	110	1861	1688	1496	1780	105	1621	1580	1480	123	1319	7019	2335	2221	2195	6861	2038	1898	2164	1837	5817	1485	1608	5645	1726	1800	1710	5420
5706	TUM15365	Acinetobacter nosocomialis	BKRA00000000	22	26	47	14	27	16	47	782	32915	28297	2069	2130	1974	1842	1927	1766	1974	1725	110	1860	1688	1496	1780	105	1619	1580	1480	123	1319	2402	2335	2218	2197	6861	2038	1898	2164	1837	1966	1485	1608	1965	1726	1800	1710	1912
5707	TUM15542	Acinetobacter nosocomialis	BKXS00000000	49	26	54	18	27	16	167	1273	54519	28297	42893	2130	1969	1842	1927	1766	1976	1725	110	2473	1688	1496	1780	105	1621	1580	1480	123	1318	2402	50422	2221	2197	6861	2038	1899	2164	38052	1966	1485	1608	40773	1726	1800	1710	1905
5708	TUM15303	Acinetobacter nosocomialis	BKOQ00000000	59	26	229	14	27	16	47	1684	54518	45578	2069	47340	1969	1842	1927	1759	1974	1725	110	1861	1688	1496	1780	105	1619	1580	1480	123	1319	49904	2335	2221	2195	6861	2038	1898	2164	1837	1966	1484	38513	1965	1726	1800	1710	1906
5709	TUM15278	Acinetobacter nosocomialis	BKNR00000000	59	26	59	14	23	16	47	395	54415	2440	2072	2130	1969	1842	1927	1766	1976	1725	110	1861	1688	1496	1780	105	1621	1580	1480	123	1319	2396	2335	2221	2197	6861	2038	1898	2459	1837	1966	1485	1608	1965	1726	1800	1710	1905
5710	TUM15138	Acinetobacter nosocomialis	BKIO00000000	20	26	26	14	26	16	25	71	4900	2440	2072	2130	1969	1842	1927	1766	1974	1725	110	1861	1688	1496	1780	105	1621	1580	1480	123	1318	2402	3199	3724	2197	3333	2038	1898	2164	1839	1966	1484	1608	1965	3089	1800	1710	1905
5711	TUM15187	Acinetobacter nosocomialis	BKKE00000000	20	184	26	14	61	16	23	1269	50366	2440	42892	2130	1974	1842	1927	1766	1976	1725	110	1861	1688	1496	1780	105	1619	1580	1480	123	1319	49903	2335	2221	2195	6861	2038	2564	2164	1837	1966	1485	1608	1965	1726	1800	1710	1906
5712	TUM15102	Acinetobacter nosocomialis	BKHG00000000	20	26	26	14	26	16	23	410	3103	2440	2075	2130	1974	1842	1927	1766	1974	1725	110	1861	1688	1496	1780	105	1619	1580	1480	123	1318	2404	2335	2218	2197	6861	2038	1898	2164	1837	1966	1484	1608	1965	1726	1800	1710	1912
5713	TUM15474	Acinetobacter nosocomialis	BKVC00000000	22	26	91	18	23	19	47	768	3120	2440	2072	2131	1969	1842	1927	1766	1974	1725	110	1861	1688	1496	39152	105	1621	1580	1480	123	1319	2402	2340	2221	2197	1907	2038	1898	2164	1837	1966	1485	1608	1965	1726	1800	1710	1909
5714	TUM15265	Acinetobacter nosocomialis	BKNE00000000	22	26	91	18	23	19	47	768	3120	2440	2072	2131	1969	1842	1927	1766	1974	1725	110	1861	1688	1496	39152	105	1621	1580	1480	123	1319	2402	2340	2221	2197	1907	2038	1898	2164	1837	1966	1485	1608	1965	1726	1800	1710	1909
5715	TUM15461	Acinetobacter nosocomialis	BKUR00000000	22	26	91	18	23	19	47	768	3120	2440	2072	2131	1969	1842	1927	1766	1974	1725	110	1861	1688	1496	39152	105	1621	1580	1480	123	1319	2402	2340	2221	2197	1907	2038	1898	2164	1837	1966	1485	1608	1965	1726	1800	1710	1909
5716	TUM15124	Acinetobacter nosocomialis	BKIC00000000	22	26	91	18	23	19	47	768	3120	2440	2072	2131	1969	1842	1927	1766	1974	1725	110	1861	1688	1496	39152	105	1621	1580	1480	123	1319	2402	2340	2221	2197	1907	2038	1898	2164	1837	1966	1485	1608	1965	1726	1800	1710	1909
5717	ABBL080	Acinetobacter nosocomialis	LLGK00000000	20	26	26	14	26	16	25	71	3103	2440	2075	2130	1974	1842	1927	1766	1974	1725	110	1861	1688	1496	1780	105	1619	1580	1480	123	1318	2402	2335	2218	2197	6861	2038	1898	2164	1839	1966	1485	1608	1965	1726	1800	1710	1912
5718	TUM15448	Acinetobacter nosocomialis	BKUE00000000	22	26	91	18	23	19	47	768	3120	2440	2072	2131	1969	1842	1927	1766	1976	1725	110	1861	1688	1496	1780	105	1621	1580	1480	123	1319	2403	2340	2221	2197	1907	2038	1899	2164	1837	1966	1485	1608	1965	1726	1800	1710	1909
5719	CAS04	Acinetobacter nosocomialis	MDLG00000000	22	26	47	14	50	16	47	279	4225	2440	2072	2131	1969	1842	1927	1766	1976	1723	110	2473	1688	1496	1780	105	1621	1580	1480	123	1319	7019	2335	2221	2195	6861	2038	1898	2164	1837	5817	1485	1608	5645	1726	1800	1710	5420
5720	YMC2003/1/R306	Acinetobacter nosocomialis	MKHH00000000	20	26	26	14	26	16	23	410	3103	2440	2075	2130	1974	1842	1927	1766	1974	1725	110	1861	1688	1496	1780	105	1619	1580	1480	123	1318	2404	2335	2218	2197	6861	2038	1898	2164	1837	1966	1484	1608	1965	1726	1800	1710	1912
5721	P020	Acinetobacter nosocomialis	APCE00000000	22	26	90	14	23	16	49	1264	27894	2440	2072	2130	1969	1842	1927	1766	1976	1725	110	1861	1688	1496	1780	105	1621	1580	1480	123	1319	22775	2335	19792	2197	6861	2038	1898	2164	1837	18603	1485	1608	1965	1726	1800	1710	1912
5722	TG19596	Acinetobacter nosocomialis	AMIZ00000000	22	26	47	14	50	16	25	501	4225	2440	2072	2130	1969	1842	1927	1766	1974	1725	110	2473	1688	1496	1780	105	1621	1580	1480	123	1319	2402	3199	2221	2977	6861	2653	1898	2164	1839	1966	1485	1608	1965	1726	1800	1710	1905
5723	TG21145	Acinetobacter nosocomialis	AMJH00000000	22	26	29	14	27	16	23	74	3108	3200	2071	2130	1969	1842	1927	1765	1976	1725	1701	1860	1688	1496	1780	105	1620	1580	1480	123	1682	2403	2339	2221	2197	6861	2038	1899	2164	1837	1966	1485	1608	1968	1726	1800	1710	1905
5724	A. nosocomialis 28F	Acinetobacter nosocomialis	CBSD000000000	20	26	26	14	26	16	25	71	3103	2440	2075	2130	1974	1842	1927	1766	1974	1725	110	1861	1688	1496	1780	105	1619	1580	1480	123	1318	2402	2335	2218	2197	6861	2038	1898	2164	1839	1966	1485	1608	1965	1726	1800	1710	1912
5725	4300STDY7045889	Acinetobacter nosocomialis	UFOY00000000	59	26	59	14	23	16	47	395	35369	2440	2072	2130	1969	1842	1927	1766	1976	1725	110	1861	1688	1496	1780	105	1621	1580	1480	123	1319	2396	2335	2221	2197	6861	2038	1898	2459	1837	1966	1485	1608	1965	1726	1800	1710	1905
5727	4300STDY7045765	Acinetobacter nosocomialis	UFKR00000000	20	24	26	14	23	16	23	68	3103	2440	2069	2130	1969	1842	1927	1759	1974	1723	110	1859	1688	1496	1780	105	1619	1580	1480	123	1318	2392	2335	2218	2195	6861	2038	1898	2164	1837	1966	1484	1608	1965	1726	1800	1710	1905
5728	XH762	Acinetobacter nosocomialis	LYGU00000000	20	24	26	14	23	16	23	68	3103	2440	2069	2130	1969	1842	1927	1759	1974	1723	110	1859	1688	1496	1780	105	1619	1580	1480	123	1318	2392	2335	2218	2195	6861	2038	1898	2164	1837	1966	1484	1608	1965	1726	1800	1710	1905
5729	4300STDY7045888	Acinetobacter nosocomialis	UFOZ00000000	22	26	232	18	191	16	40	1692	35368	2440	2069	2130	1969	1842	1927	1766	1976	1725	110	1861	25731	1496	1780	105	22173	1580	1480	123	1319	2402	2335	2221	2195	6861	29404	2564	2164	1837	1966	1485	1608	1965	1726	1800	1710	25883
5730	XH653	Acinetobacter nosocomialis	LYKE00000000	20	24	26	14	23	16	23	68	3103	2440	2069	2130	1969	1842	1927	1759	1974	1723	110	1859	1688	1496	1780	105	1619	1580	1480	123	1318	2392	2335	2218	2195	6861	2038	1898	2164	1837	1966	1484	1608	1965	1726	1800	1710	1905
5731	XH654	Acinetobacter nosocomialis	LYKD00000000	20	24	26	14	23	16	23	68	3103	2440	2069	2130	1969	1842	1927	1759	1974	1723	110	1859	1688	1496	1780	105	1619	1580	1480	123	1318	2392	2335	2218	2195	6861	2038	1898	2164	1837	1966	1484	1608	1965	1726	1800	1710	1905
5732	XH551	Acinetobacter nosocomialis	LYKW00000000	20	24	26	14	23	16	23	68	3103	2440	2069	2130	1969	1842	1927	1759	1974	1723	110	1859	1688	1496	1780	105	1619	1580	1480	123	1318	2392	2335	2218	2195	6861	2038	1898	2164	1837	1966	1484	1608	1965	1726	1800	1710	1905
5733	4300STDY7045758	Acinetobacter nosocomialis	UFKJ00000000	22	26	29	14	172	16	47	1166	3108	2440	20782	2130	1969	1842	1927	1765	1976	1725	1701	1860	1688	1496	1780	105	1620	1580	1480	123	1319	2396	2339	2221	2197	6861	2038	1898	2164	1837	1967	1485	1608	1968	1726	1800	1710	1905
5734	4300STDY7045890	Acinetobacter nosocomialis	UFPB00000000	22	26	47	14	50	16	47	279	4225	2440	2072	2131	1969	1842	1927	1766	1976	1723	110	2473	1688	1496	1780	105	1621	1580	1480	123	1319	7019	2335	2221	2195	6861	2038	1898	2164	25542	5817	1485	1608	5645	1726	1800	1710	5420
5735	4300STDY7045696	Acinetobacter nosocomialis	UFHW00000000	22	26	29	14	172	16	47	1166	3108	2440	20782	2130	1969	1842	1927	1765	1976	1725	1701	1860	1688	1496	1780	105	1620	1580	1480	123	1319	2396	2339	2221	2197	6861	2038	1898	2164	1837	1967	1485	1608	1968	1726	1800	1710	1905
5736	4300STDY7045734	Acinetobacter nosocomialis	UFJC00000000	22	26	47	14	50	16	47	279	4225	2440	2072	2131	1969	1842	1927	1766	1976	1723	110	2473	1688	1496	1780	105	1621	1580	1480	123	1319	7019	2335	2221	2195	6861	2038	1898	2164	1837	5817	1485	1608	5645	1726	1800	1710	5420
5737	4300STDY7045717	Acinetobacter nosocomialis	UFHX00000000	22	26	47	14	50	16	47	279	4225	2440	2072	2131	1969	1842	1927	1766	1976	1723	110	2473	1688	1496	1780	105	1621	1580	1480	123	1319	7019	2335	27696	2195	6861	2038	1898	2164	1837	5817	1485	1608	5645	1726	1800	1710	5420
5738	Ab122	Acinetobacter nosocomialis	UCQC00000000	20	24	26	14	23	16	23	68	3103	2440	2069	2130	1969	1842	1927	1759	1974	1723	110	1859	1688	1496	1780	105	1619	1580	1480	123	1318	2392	2335	2218	2195	1914	2038	1898	2164	1837	1966	1484	1608	1965	1726	1800	1710	1905
5739	162085	Acinetobacter nosocomialis	JABJXC000000000	22	26	90	14	23	16	49	1264	27894	2440	2072	2130	1969	1842	1927	1766	1976	1725	110	1861	1688	1496	1780	105	1621	1580	1480	123	1319	22775	2335	19792	2197	6861	2038	1898	2164	1837	18603	1485	1608	1965	1726	1800	1710	1912
5740	A. nosocomialis AB14	Acinetobacter nosocomialis	PXMW00000000	22	26	91	18	23	19	47	768	3120	2440	2072	2131	1969	1842	1927	1766	1976	1725	110	1861	1688	1496	1780	105	1621	1580	1480	123	1319	2403	2340	2221	2197	1907	2038	1899	2164	1837	1966	1485	1608	1965	1726	1800	1710	1909
5741	AB11	Acinetobacter nosocomialis	PXMZ00000000	22	26	90	14	23	16	49	1264	27894	2440	2072	2130	1969	1842	1927	1766	1976	1725	110	1861	1688	1496	1780	105	1621	1580	1480	123	1319	22775	2335	19792	2197	6861	2038	1898	2164	1837	18603	1485	1608	1965	1726	1800	1710	1912
5742	DE0048	Acinetobacter nosocomialis	VEHT00000000	20	26	26	14	26	16	23	410	3103	2440	2075	2130	1974	1842	1927	1766	1974	1725	110	1861	1688	1496	1780	105	1619	1580	1480	123	1318	2404	2335	2218	2197	6861	2038	1898	2164	1837	1966	1484	1608	1965	1726	1800	1710	37614
5743	DE0040	Acinetobacter nosocomialis	VEHX00000000	20	26	26	14	26	16	23	410	3103	2440	2075	2130	1974	1842	1927	1766	1974	1725	110	1861	1688	1496	1780	105	1619	1580	1480	123	1318	2404	2335	2218	2197	6861	2038	1898	2164	1837	1966	1484	1608	1965	1726	1800	1710	37614
5744	4300STDY7045796	Acinetobacter nosocomialis	UFLC00000000	22	26	29	14	27	16	47	433	3108	2440	2071	2130	1969	1842	1927	1765	1976	1725	1701	1860	1688	1496	1780	105	1620	1580	1480	123	1319	2396	2339	2221	2197	6861	2038	1898	2164	1837	1967	1485	1608	1968	1726	1800	1710	1905
5745	DE0041	Acinetobacter nosocomialis	VEHW00000000	20	26	26	14	26	16	23	410	3103	2440	2075	2130	1974	1842	1927	1766	1974	1725	110	1861	1688	1496	1780	105	1619	1580	1480	123	1318	2404	2335	2218	2197	6861	2038	1898	2164	1837	1966	1484	1608	1965	1726	1800	1710	37614
5746	446_ABAU	Acinetobacter nosocomialis	JVGT00000000	20	24	26	14	23	16	23	68	3103	2440	2069	2130	1969	1842	1927	1759	1974	1723	110	1859	1688	1496	1780	105	1619	1580	1480	123	1318	2392	2335	2218	2195	6861	2038	1898	2164	1837	1966	1484	1608	1965	1726	1800	1710	1905
5747	AB32	Acinetobacter nosocomialis	PXME00000000	22	26	47	14	50	16	47	279	4225	2440	2072	2131	1969	1842	1927	1766	1976	1723	110	2473	1688	1496	1780	105	1621	1580	1480	123	1319	7019	2335	2221	2195	6861	2038	1898	2164	1837	5817	1485	1608	5645	1726	1800	1710	5420
5748	HJ14	Acinetobacter nosocomialis	MADF00000000	20	24	26	14	23	19	23	217	3103	2440	2072	2131	1969	1842	1927	1766	1974	1723	110	1859	1688	1496	1780	105	1621	1580	1480	123	1318	2392	2340	2218	2195	1907	2038	1898	2164	1837	1966	1484	1608	1965	1726	1800	1710	1909
5749	AMA38	Acinetobacter nosocomialis	VYSW00000000	22	136	47	14	50	16	47	882	4225	2440	2072	2131	1969	1842	6367	1766	1976	1723	110	1861	1688	1496	1780	105	1621	1580	1480	123	1319	7019	2335	2221	2195	6861	2038	43916	2164	1837	5817	1485	1608	5645	1726	1800	1710	5420
5750	AMA22	Acinetobacter nosocomialis	VYTL00000000	22	26	47	14	50	16	47	279	4225	2440	2072	2131	1969	1842	1927	1766	1976	1723	110	2473	1688	1496	1780	105	1621	1580	1480	123	1319	7019	2335	2221	2195	6861	2038	1898	2164	1837	5817	1485	1608	5645	1726	1800	1710	5420
5751	OCU_Ac13	Acinetobacter nosocomialis	BHGJ00000000	22	26	91	18	23	19	47	768	3120	2440	2072	2131	1969	1842	1927	1766	1976	1725	110	1861	1688	1496	1780	105	1621	1580	1480	123	1319	2403	2340	2221	2197	1907	2038	1899	2164	1837	1966	1485	1608	32095	1726	1800	1710	1909
5752	AN2605	Acinetobacter nosocomialis	NNSH00000000	20	24	26	14	23	16	23	68		2440	2069	2130	1969	1842	1927	1759	1974	1723	110	1859	1688	1496	1780	105	1619	1580	1480	123	1318	2392	2335	2218	2195	6861	2038	1898	2164	1837	1966	1484	1608	1965	1726	1800	1710	1905
5753	R34	Acinetobacter nosocomialis	QKWD00000000	20	26	26	14	26	16	25	71	3103	2440	2075	2130	1974	1842	1927	1766	1974	1725	110	1861	25732	1496	1780	105	1619	1580	1480	123	1318	32790	2335	2218	2197	6861	2038	1898	2164	1839	1966	1484	1608	1965	1726	1800	1710	1912
5754	UBA899	Acinetobacter nosocomialis	DBET00000000	20	26	26	14	26	16	25	71	4900	2440	2072	2130	1969	1842	1927	1766	1974	1725	110	1861	1688	1496	1780	105	1621	1580	1480	123	1318	2402	3199	20856	2197	3333	2038	1898	2164	1839	1966	1484	1608	1965	3089	1800	1710	1905
5757	UBA6008	Acinetobacter nosocomialis	DJAG00000000	59	26	59	14	23	16	47	395	3714	2440				1842	1927		1976	1725		1861			1780	105		15352	1480	123	1319	2402	2335	2221	2197			1898	2459	1839	1966	1485						1905
5758	UBA6568	Acinetobacter nosocomialis	DJJM00000000	47	47	50	14	26	16	49	224	8274	2440	2072	2131	1969	4933	1927	1766		1725	110	1861		1496	1780	105	1621	1580	1480	123	1319	7026	3187	2221	2195	6861	2038	1898	2164	1837	1966		1608	1965	1726	1800	1710	1905
5759	UBA1588	Acinetobacter nosocomialis	DCNU00000000	22	26	34	14	50	16	47	1752		2440	2072	2131	1969	1842	1927	1766	1976	1723	110	2473	1688	1496	1780	105	1621	1580	1480		1319	7019	2335	2221	2195	6861	2038	1898	2164	1837	5817	1485	1608	5645	1726	1800	1710	5420
5760	UBA5671	Acinetobacter nosocomialis	DIIL00000000	20	26	26	14	26	16	23	410	3103	2440	2075	2130	1974	1842	1927	1766	1974	1725	110	1861	1688	1496	1780	105	1619	1580	1480	123	1318	2404	2335	20859	2197	6861	20014	1898	2164	1837	1966	1484	1608	1965	1726	1800	1710	1912
5761	UBA4562	Acinetobacter nosocomialis	DGKU00000000	20	26	26	14	26	16	23	410	3103	2440	2075	2130	1974	1842	1927	1766	1974	1725	110	1861	1688	1496	1780	105	1619	1580	1480	123	1318	2404	2335	2218	2197	6861	2038	1898	2164	1837	1966	1484	1608	1965	1726	1800	1710	1912
5763	UBA5647	Acinetobacter nosocomialis	DIJJ00000000	20	26	26	14	26	16	25	71	3103	2440	20783	2130	1969	1842	1927	1766	1974	1725	110	1861	1688	1496	1780	105	1621	1580	1480	123	1318	2402	3199	8057	2197	3333	2038	1898	2164	1839	1966	1484	1608	1965	3089	1800	1710	18177
5764	UBA3252	Acinetobacter nosocomialis	DEUW00000000	20	26	26	14	26	16	25	71	3103	2440		2130		1842	1927		1974	1725		1861			1780	105		1580		123	1318	2401	2335	2218	2197			1898	2164	1839	1966	1484				1800		1912
5765	UBA5656	Acinetobacter nosocomialis	DIJA00000000	22	26	47	14	50	16	25	501	50367	2440	2072	2130		1842	1927	1766		1725		2473	1688	1496	1780	105	1621	1580	1480	123	1319		3199	2221	2977	6861		1898	2164	1839		1485	17322	1965	1726	1800		1905
5766	UBA1870	Acinetobacter nosocomialis	DDHS00000000	20	26	26	14	26	16	25	71	3103	2440	2075	2130	1974	1842	1927	1766	1974	1725	110	1861	1688	1496	1780	105	1619	1580	1480	123	1318	2402	2335	2218	2197	6861	2038	1898	2164	1839	1966	1485	1608	1965	1726	1800	1710	1912
5767	UBA2556	Acinetobacter nosocomialis	DDMC00000000	20	26	26	14	26	16	25	71	3103	2440	20783	2130	1969	1842	1927	1766	1974	1725	110	1861	1688	1496	1780	105	1621	1580	1480	123	1318	2402	3199	8057	2197	3333	2038	1898	2164	1839	1966	1484	1608	1965	3089	1800	1710	18177
5772	UBA1655	Acinetobacter nosocomialis	DCLF00000000	20	26	26	14	26	16	23	410	3103	2440	2069	2130	1974	1842	1927	1766	1974	1725	110	1861	1688	1496	1780	105	1619	1580	1480	123	1318		2335	2218	2197	6861	2038	1898	2164	1837	1966	1484	1608	1965	1726	1800	1710	1912
5773	UBA7337	Acinetobacter nosocomialis	DKPK00000000	22	136	47	14	50	16	47	882	4225	2440	2072	2131	1969	1842	1927	1766	1976	1723	110		1688	1496	1780	105	1621	1580	1480	123	1319	7019	2335	2221	2195	6861	2038	19049	2164	9251	20019	1485	1608	5645	1726	1800	1710	5420
5779	UBA4105	Acinetobacter nosocomialis	DFXP00000000	55	26	54	14	58	16	225	1693	15107	2440		2130	9316	4933	1927	17959	1976	1725	110	18561	1690	1496	1780	105	7364	1580	1480	123	1319	12024	3187	2221	2195	6861	2038	2564	2164	9251	5817	1485	1608	1968		1800	1710	1905
5781	UBA3966	Acinetobacter nosocomialis	DGCY00000000	20	24	26	14	23	16	23	68	3103	2440	2069	2130	1969	1842	1927	1759	1974	1723	110	1859	1688	1496	1780	105	1619	1580	1480	123		2392	2335	2218	2195	6861	2038	1898	2164	1837	1966	1484	1608	1965	1726	1800	1710	1905
5786	Ab22222	Acinetobacter nosocomialis	AKAR00000000	20	26	26	14	26	16	25	71	4900	2440	2072	2130	3354	1842	1927	1766	1974	1725	110	1861	1688	1496	1780	105	1621	1580	1480	123	1318	2402	3199	3724	2197	3333	2038	1898	2164	1839	1966	1484	1608	1965	3089	1800	1710	1905
5787	AB7	Acinetobacter nosocomialis	PXND00000000	22	26	47	14	27	16	47	782	32915	28297	2069	2130	1974	1842	1927	1766	1974	1725	110	1860	1688	1496	1780	105	1619	1580	1480	123	1319	2402	2335	2218	2197	6861	2038	1898	2164	1837	1966	1485	1608	1965	1726	1800	1710	1912
5788	AB6	Acinetobacter nosocomialis	PXNE00000000	22	26	47	14	27	16	47	782	32915	28297	2069	2130	1974	1842	1927	1766	1974	1725	110	1860	1688	1496	1780	105	1619	1580	1480	123	1319	2402	2335	2218	2197	6861	2038	1898	2164	1837	1966	1485	1608	1965	1726	1800	1710	1912
5789	UBA2042	Acinetobacter nosocomialis	DDBC00000000	22	26	29	14	172	16	47	1166	3108	2440	20782	2130	1969	1842	1927	1765	1976	1725	1701	1860	1688	1496	1780	105	1620	1580	1480	123	1319	2396	2339	2221	2197	6861	2038	1898	2164	1837	1967	1485	1608	1968	1726	1800	1710	1905
6150	AC1537	Acinetobacter nosocomialis	JAGJTD000000000	20	24	26	14	23	16	23	68	3103	2440	2069	2130	1969	1842	1927	1759	1974	1723	110	1859	1688	1496	1780	105	1619	1580	1480	123	1318	2392	2335	2218	2195	6861	2038	1898	2164	1837	1966	1484	1608	1965	1726	1800	1710	1905
6151	AC1551	Acinetobacter nosocomialis	JAGJTC000000000	22	26	91	18	23	19	47	768	3120	2440	2072	2131	1969	1842	1927	1766	1976	1725	110	1861	1688	1496	1780	105	1621	1580	1480	123	1319	2403	2340	2221	2197	1907	2038	1899	2164	1837	1966	1485	1608	32095	1726	1800	1710	1909
6152	AC1564	Acinetobacter nosocomialis	JAGJTB000000000	59	26	59	14	23	16	47	395	80249	2440	2072	2130	1969	1842	1927	1766	1976	1725	110	1861	1688	1496	1780	105	1621	1580	1480	123	1319	2396	2335	2221	2197	6861	2038	1898	2459	1837	1966	1485	1608	1965	1726	1800	1710	1905
6153	AC1572	Acinetobacter nosocomialis	JAGJTA000000000	22	26	47	14	50	16	47	279	4225	2440	2072	2131	1969	1842	1927	1766	1976	1723	110	2473	1688	1496	1780	105	1621	1580	1480	123	1319	7019	2335	2221	2195	6861	2038	1898	2164	1837	5817	1485	1608	5645	1726	1800	1710	5420
6154	AC1573	Acinetobacter nosocomialis	JAGJSZ000000000	22	26	91	18	23	19	47	768	3120	2440	2072	2131	1969	1842	1927	1766	1976	1725	110	1861	1688	1496	1780	105	1621	1580	1480	123	1319	2403	2340	2221	2197	1907	2038	1899	2164	1837	1966	1485	1608	1965	1726	1800	1710	1909
6155	AC1587	Acinetobacter nosocomialis	JAGJSY000000000	20	24	26	14	23	19	23	217	3103	2440	2072	2131	1969	1842	1927	1766	1974	1723	110	1859	1688	1496	1780	105	1621	1580	1480	123	1318	2392	2340	2218	2195	1907	2038	1898	2164	1837	1966	1484	1608	1965	1726	1800	1710	1909
6156	AC15131	Acinetobacter nosocomialis	JAGJSX000000000	22	26	54	14	191	16	118	1275	54614	45627	42934	2130	1969	34333	43019	1766	5918	1725	110	40632	1688	1496	1780	105	32486	1580	1480	123	27042	49966	2335	2221	43469	6861	2038	1898	2164	1837	1966	1485	1608	1965	1726	1800	1710	1905
6157	AC15154	Acinetobacter nosocomialis	JAGJSW000000000	22	26	29	14	27	16	47	433	3108	2440	2071	2130	1969	1842	1927	1765	1976	1725	1701	1860	63157	1496	1780	105	1620	1580	1480	123	1319	29945	2339	2221	2197	6861	2038	1898	2164	1837	1966	1485	1608	1968	1726	1800	1710	1905
6158	AC15180	Acinetobacter nosocomialis	JAGJSV000000000	22	26	29	14	27	16	47	433	3108	2440	2071	2130	1969	1842	1927	1765	1976	1725	1701	1860	1688	1496	1780	105	1620	1580	1480	123	1319	79475	2339	2221	2197	6861	2038	1898	69898	1837	1967	1485	1608	1968	1726	1800	1710	1905
6159	AC15181	Acinetobacter nosocomialis	JAGJSU000000000	22	26	47	14	50	16	47	279	4225	2440	2072	2131	1969	1842	1927	1766	1976	1723	110	2473	1688	1496	1780	105	1621	1580	1480	123	1319	7019	2335	2221	2195	6861	2038	1898	2164	1837	5817	1485	1608	5645	1726	1800	1710	5420
6160	AC15183	Acinetobacter nosocomialis	JAGJST000000000	59	26	59	14	23	16	47	395	35369	2440	2072	2130	1969	1842	1927	1766	1976	1725	110	1861	1688	61238	1780	105	1621	1580	1480	123	1319	2396	2335	2221	2197	6861	2038	1898	2459	1837	1966	1485	1608	1965	1726	1800	1710	1905
6332	AC1614	Acinetobacter nosocomialis	JAGSNG000000000	20	26	26	14	26	16	25	71	3103	2440	2072	2130	1969	1842	1927	1766	1974	1725	110	1861	1688	1496	1780	105	1621	1580	1480	123	1318	2402	3199	8057	2197	3333	2038	1898	2164	1839	1966	1484	1608	1965	3089	1800	1710	1905
6333	AC1631	Acinetobacter nosocomialis	JAGSNH000000000	55	26	54	14	58	16	47	322	83746	2440	2072	2130	9316	4933	1927	1766	1976	1725	110	1861	1690	1496	1780	105	7364	1580	1480	123	1319	12024	3187	2221	2195	6861	2038	2564	2164	9251	5817	1485	1608	1968	8472	1800	1710	1905
6334	AC1644	Acinetobacter nosocomialis	JAGSNI000000000	22	26	91	18	23	19	47	768	3120	34363	2072	2131	1969	1842	1927	1766	1976	1725	110	1861	1688	1496	1780	26297	1621	1580	1480	123	1319	2403	2340	2221	2197	1907	2038	1899	2164	1837	1966	1485	1608	1965	1726	1800	1710	1905
6336	AC1708	Acinetobacter nosocomialis	JAGSNK000000000	22	26	91	18	23	19	47	768	3120	34363	2072	2131	1969	1842	1927	1766	1976	1725	110	1861	1688	1496	1780	26297	1621	1580	1480	123	1319	2403	2340	2221	2197	1907	2038	1899	2164	1837	1966	1485	1608	1965	1726	1800	1710	1905
6337	AC1723	Acinetobacter nosocomialis	JAGTUM000000000	22	26	91	18	23	19	47	768	3120	34363	2072	2131	1969	1842	1927	1766	1976	1725	110	1861	1688	1496	1780	26297	1621	1580	1480	123	1319	2403	2340	2221	2197	1907	2038	1899	2164	1837	1966	1485	1608	1965	1726	1800	1710	1905
6339	AC1733	Acinetobacter nosocomialis	JAGSNM000000000	22	26	29	14	27	16	47	433	3108	2440	2071	2130	1969	1842	1927	1765	1976	1725	1701	1860	1688	1496	1780	105	1620	1580	1480	123	1319	2396	2339	2221	2197	6861	2038	1898	2164	1837	1967	1485	1608	1968	1726	1800	1710	1905
6341	AC1806	Acinetobacter nosocomialis	JAGSNO000000000	20	24	26	14	23	16	23	68	3103	2440	2069	2130	1969	1842	1927	1759	1974	1723	110	1859	1688	1496	1780	1714	1619	1580	1480	123	1318	2392	2335	2218	2195	6861	2038	1898	2164	1837	1966	1484	1608	1965	1726	1800	1710	1906
6342	AC1819	Acinetobacter nosocomialis	JAGSNP000000000	55	26	54	14	58	16	47	322	15107	2440	2072	2130	9316	4933	1927	1766	1976	1725	110	1861	1690	1496	1780	105	7364	1580	1480	123	1319	12024	3187	2221	2195	6861	2038	2564	2164	9251	5817	1485	8022	1968	8472	1800	1710	1905
6343	AC1820	Acinetobacter nosocomialis	JAGSNQ000000000	22	26	29	14	27	16	47	433	83747	2440	2071	2130	1969	1842	1927	1765	1976	1725	1701	1860	1688	1496	1780	105	1620	1580	1480	123	1319	29945	2339	2221	2197	6861	2038	1898	2164	1837	1966	1485	1608	1968	1726	1800	1710	1905
6344	AC1862	Acinetobacter nosocomialis	JAGSNR000000000	22	26	29	14	27	16	47	433	83747	2440	2071	2130	1969	1842	1927	1765	1976	1725	1701	1860	1688	1496	1780	105	1620	1580	1480	123	1319	29945	2339	2221	2197	6861	2038	1898	2164	1837	1966	1485	1608	1968	1726	1800	1710	1905
6345	AC1871	Acinetobacter nosocomialis	JAGSNS000000000	20	24	26	14	23	16	23	68	3103	2440	2069	2130	1969	1842	1927	1759	1974	1723	110	1859	1688	1496	1780	105	1619	1580	1480	123	1318	2392	2335	2218	2195	6861	2038	1898	2164	1837	1966	1484	1608	1965	1726	1800	1710	1905
6346	AC1877	Acinetobacter nosocomialis	JAGSNT000000000	22	26	29	14	27	16	47	433	83747	2440	2071	2130	1969	1842	1927	1765	1976	1725	1701	1860	1688	1496	1780	105	1620	1580	1480	123	1319	29945	2339	2221	2197	6861	2038	1898	2164	1837	1966	1485	1608	1968	1726	1800	1710	1905
6347	AC1892	Acinetobacter nosocomialis	JAGSNU000000000	20	26	26	14	26	16	23	410	3103	2440	72936	2130	1974	1842	1927	1766	1974	1725	110	1861	1688	1496	1780	105	1619	1580	1480	123	1318	2404	2335	2218	2197	6861	2038	1898	2164	1837	1966	1484	1608	1965	1726	1800	1710	1912
6348	AC1896	Acinetobacter nosocomialis	JAGSNV000000000	20	24	26	14	26	16	23	2228	3103	2440	2075	2130	1974	1842	1927	1766	1977	1725	110	1859	1688	1496	1780	105	1619	1580	1480	123	1318	2404	2335	2218	2197	6861	2038	1898	2164	1837	1966	1485	1608	1965	1726	1800	1710	1912
6540	NIPH 386	Acinetobacter nosocomialis	APPP00000000.1	20	26	26	14	26	16	23	410	3103	2440	2075	2130	1974	1842	1927	1766	1974	1725	110	1861	1688	1496	1780	2190	1619	1580	1480	123	1318	2404	2335	2218	2197	6861	2038	1898	2164	1837	1966	1484	1608	1965	1726	1800	1710	1912
2107	ANC 4219	Acinetobacter oleivorans	CP002080	78	94	71	38	82	22	72	560	3701	2807	2327	2386	2174	129	133	114	2185	126	108	130	1691	1572	1905	342	1727	1581	391	1784	314	2763	2678	2515	2528	2109	2227	2085	2474	2052	1973	2118	1799	2154	1886	1962	1860	2087
5403	AC1583	Acinetobacter oleivorans	GCA_014876805.1	370	82	330	197	362	22	68	2007	73908	65145	42959	2386	2174	129	133	5294	2185	432	108	40624	1691	1572	5104	342	1727	1581	391	1784	314	71721	2678	2515	6216	59739	2227	59827	6072	54011	42700	2118	394	2154	1886	5182	1860	39285
5404	AC1885	Acinetobacter oleivorans	GCA_014876825.1	31	318	331	198	359	212	33	2008	73909	35355	33726	38034	2174	129	133	5294	2185	432	108	130	1691	1572	1905	5964	1727	1581	4477	1784	314	38617	40262	2515	33954	5758	35394	2085	2474	5445	1973	2118	394	2154	1886	5182	1860	57566
7201	CIP 110421	Acinetobacter oleivorans	AYES00000000.1	78	94	71	38	82	22	72	560	3701	2807	2327	2386	2174	129	133	114	2185	126	108	130	1691	1572	1905	342	1727	1581	391	1784	314	2763	2678	2515	2528	2109	2227	2085	2474	2052	1973	2118	1799	2154	1886	1962	1860	2087
7202	TUM15416	Acinetobacter oleivorans	BKSZ00000000.1	30	31	32	21	33	21	32	88	8329	6638	6033	6255	2174	129	5710	5294	2185	432	5051	130	1691	1572	5104	2214	1727	1581	391	1784	314	7063	6952	6373	2528	5758	5852	5752	6072	5447	1973	2118	394	2154	1886	5182	1860	2087
7203	TUM16161	Acinetobacter oleivorans	BKCX00000000.1	30	31	32	21	33	21	32	88	8329	6638	6033	6255	2174	129	5710	5294	2185	432	5051	130	1691	1572	5104	2214	1727	1581	391	1784	314	7063	6952	6373	2528	5758	5852	5752	6072	5447	1973	2118	394	2154	1886	5182	1860	2087
7204	TUM16164	Acinetobacter oleivorans	BKDA00000000.1	30	31	32	21	33	21	32	88	8329	6638	6033	6255	2174	129	5710	5294	2185	432	5051	130	1691	1572	5104	2214	1727	1581	391	1784	314	7063	6952	6373	2528	5758	5852	5752	6072	5447	1973	2118	394	2154	1886	5182	1860	2087
7205	TUM16156	Acinetobacter oleivorans	BKCS00000000.1	30	31	32	21	33	21	32	88	8329	6638	6033	6255	2174	129	5710	5294	2185	432	5051	130	1691	1572	5104	2214	1727	1581	391	1784	314	7063	6952	6373	2528	5758	5852	5752	6072	5447	1973	2118	394	2154	1886	5182	1860	2087
6403	CIP 108168	Acinetobacter parvus	APOM00000000.1	321	272	285	156	318	173	277	1787	4238	3243	2767	2869	2637	2374	2548	2400	2657	2353	2279	2509	2295	1999	2324	2217	2145	2073	1989	2187	1714	3291	3218	2994	2984	2572	2677	2573	2889	2430	2642	2579	2289	2600	2330	2370	2286	2515
7206	GTC 3704	Acinetobacter parvus	BCME00000000.1	321	272	285	156	318	173	277	1787	4238	3243	2767	2869	2637	2374	2548	2400	2657	2353	2279	2509	2295	1999	2324	2217	2145	2073	1989	2187	1714	3291	3218	2994	2984	2572	2677	2573	2889	2430	2642	2579	2289	2600	2330	2370	2286	2515
7207	DSM 16617	Acinetobacter parvus	AIEB00000000.1	321	272	285	156	318	173	277	1787	4238	3243	2767	2869	2637	2374	2548	2400	2657	2353	2279	2509	2295	1999	2324	2217	2145	2073	1989	2187	1714	3291	3218	2994	2984	2572	2677	2573	2889	2430	2642	2579	2289	2600	2330	2370	2286	2515
7208	NIPH 1103	Acinetobacter parvus	APOL00000000.1	393	336	351	156	388	221	277	1963	4227	3243	2718	2869	2587	2374	2519	2400	2657	2353	2285	2501	2295	1921	2324	2217	2111	2073	1954	2153	1684	3279	3214	2981	3006	2503	2655	2502	2895	2377	2637	2557	2289	2562	2306	2370	2236	2515
6404	LW15	Acinetobacter piscicola	NIFO00000000.1	322	273	286	157	319	174	278	1788	27916	21614	19955	20323	17883	16076	18992	16632	18592	16041	418	17755	16368	16476	16469	16128	14898	14405	14253	15492	10773	22790	22486	19776	19879	18535	19255	17958	19902	17855	18616	16806	16543	18257	16966	16872	15825	17248
7209	YH12207_T	Acinetobacter piscicola	CP048659.1	394	337	352	207	389	222	350	1964	67229	38867	36786	41168	51280	29434	37320	33835	56252	47537	33567	35316	33750	33683	34090	40514	28260	28290	28533	30338	23695	57645	43550	52947	37438	52586	51448	35745	38296	32831	54615	34602	33673	35247	34354	32966	32269	46219
7210	C1T1-2_a	Acinetobacter piscicola	SEUF00000000.1	395	338	352	207	390	222	351	1965	45127	38867	36786	41168	34252	29434	37320	33835	37778	32177	33567	35316	33750	33683	34090	29647	28260	28290	28533	30338	23695	43089	43550	36128	37438	35801	38779	35745	38296	32831	37055	34602	33673	35247	34354	32966	32269	33904
733	T167	Acinetobacter pittii	JRQZ00000000	101	20	97	10	72	18	98	655	11572	3237	2772	2844	4063	2344	2520	2429	7401	126	2306	2514	2292	1981	2358	2214	5499	1580	1481	5218	1694	9267	3223	8063	7836	2568	5824	2564	2916	2401	7214	2575	394	2565	2319	2362	4310	2485
744	CR12-42	Acinetobacter pittii	JQNT00000000	36	20	38	16	38	18	20	119	8233	6599	5990	2844	5726	2344	2520	2429	2627	126	2306	2514	2314	1981	2358	2214	2115	1580	1481	2170	1694	7017	6905	6331	6180	2568	10140	5721	2916	2401	2648	2575	394	5642	2319	2362	4310	2485
3000	1289694	Acinetobacter pittii	JEWE00000000.1	17	20	23	10	20	18	27	93	4276	6598	2772	2844	2625	2344	2588	2429	2627	2401	2306	2514	2292	1981	2358	342	2115	1580	1481	2170	1694	7014	3223	2982	6178	5722	2660	2564	2903	5406	2650	5554	394	2565	2319	2362	2244	5418
3001	809848	Acinetobacter pittii	JEXG00000000.1	45	20	44	10	25	29	20	666	8275	3237	5997	2844	2625	2344	2520	2429	1974	126	5034	3275	5083	1981	2358	2214	2115	1580	1481	2170	1694	3321	6915	6340	3038	2568	2660	2564	2916	2401	2648	2575	394	2565	2319	2362	2244	2485
3002	1542444	Acinetobacter pittii	JEYA00000000.1	104	108	104	10	72	59	100	675	8255	3219	2772	2844	5730	2344	2588	2429	2627	5153	2306	3920	2314	4450	2358	2214	2115	1580	1481	2170	1694	7022	6912	6334	3038	2568	2660	2564	2916	2401	2648	2575	394	2565	2319	2362	4918	2485
3004	1578804	Acinetobacter pittii	JEYF00000000.1	23	20	28	10	25	18	20	667	8258	5544	5988	2844	2625	2344	2588	2429	2627	2401	2306	2514	2292	1981	2358	2214	2115	1580	1481	2170	1705	7023	3223	2982	3016	2568	2660	2564	5080	2401	2648	2575	394	2565	5228	2362	2244	4680
3013	CIP 70.29	Acinetobacter pittii	APQP00000000.1	17	20	23	10	20	13	20	63	4276	3219	2772	2844	2625	2344	2520	2429	1974	126	2306	2514	2292	1981	2358	2214	2115	1580	1481	2170	1694	3345	3248	2982	3037	2568	2660	2564	2903	2401	2648	2575	394	2565	2319	2362	2244	2485
3014	ANC 3678	Acinetobacter pittii	APQN00000000.1	66	20	48	35	72	18	20	640	4251	3219	2772	2844	2625	2344	2520	2429	2627	2344	2306	2514	2292	1981	2358	2214	2115	1580	1481	2159	1694	3321	3223	2982	3016	2547	2660	2564	2903	2401	2648	2564	394	2565	2319	2362	2244	2485
3015	ANC 3870	Acinetobacter pittii	ADCH00000000.1	17	20	23	10	20	18	27	93	4276	3219	2772	2844	2625	2344	2588	2429	2627	2401	2306	2514	2292	1981	2358	342	2115	1580	1481	2170	1694	7014	3223	2982	6178	2547	2660	2564	2903	5406	2650	5554	394	2565	2319	2362	2244	5418
3489	PHEA-2	Acinetobacter pittii	NC_016603.1	112	119	28	16	144	81	115	1164	5941	3237	4379	2844	4063	2344	2588	2429	2627	2401	2306	3920	3669	1981	3657	2214	2115	1580	1481	2170	1694	4945	4873	4521	3038	2568	4116	2564	2916	2401	2648	2575	394	2565	2319	3718	2244	3884
3848	742879	Acinetobacter pittii	JFYC00000000.1	170	20	46	81	72	18	116	1167	8273	5544	2772	2844	5733	4932	2520	2429	1974	126	5034	2514	2314	1981	5081	2214	2115	1580	1481	2170	1694	7014	3223	2982	3016	2568	5824	2564	2916	5413	2650	2575	394	2565	5232	2362	2244	5424
3850	ARLG1957	Acinetobacter pittii	NGIS00000000.1	36	20	38	16	38	18	44	1169	8233	6599	5988	2844	2625	2344	2588	2429	2627	2401	2306	2514	2292	1981	2358	2214	2115	1580	14242	2170	1694	5905	3223	2982	3016	2568	2660	2564	2916	2401	7213	2575	394	18240	5228	2362	2244	4680
3851	ABBL033	Acinetobacter pittii	LLDN00000000.1	45	162	138	10	20	18	56	1170	11568	8726	2772	2844	2625	2344	2520	2429	2627	2401	2306	2514	2292	1981	6175	342	2115	1580	1481	2170	1694	9264	3223	2982	6178	2547	2660	2564	2903	6945	7212	5554	394	2565	2319	2362	2244	5418
3852	UBA2484	Acinetobacter pittii	DDOW00000000.1	36	20	157	16	38	18	20	1171	8233	6599	5990	2844	4063		2520	2429	2627	126	2306	2514	2292	1981	2358	2214	2115	1580	1481	2170	1694	7017	6905	6340	6180	2568	5824	5721	2916	5412	2648	2575	394	2565	2319	2362	4922	5422
3853	NBRC 110510	Acinetobacter pittii	BBTS00000000.1	17	20	46	10	20	13	20	1172	4276	3219	2772	2844	2625	2344	2588	2429	1974	126	2306	2514	2292	1981	2358	2214	2115	1580	1481	2170	1694	3346	3248	2982	3037	7148	7419	2564	2903	2401	2648	2575	394	7107	2319	2362	2244	2485
3854	ARLG1771	Acinetobacter pittii	NGGG00000000.1	17	21	158	10	20	13	20	1173	4276	3219	2772	2844	2625	2344	2520	2429	2627	126	2306	3275	2292	1981	2358	2214	2115	1580	1481	2170	1694	3346	3248	2982	3016	2568	2660	2586	2903	2401	2648	2564	394	2565	2319	2362	2244	2485
3855	ARLG1961	Acinetobacter pittii	NGIT00000000.1	60	21	46	10	20	13	20	1174	4276	21594	2772	2844	2625	2344	2520	2429	1974	126	2306	3275	2292	1981	2358	2214	2115	1580	1481	2170	1694	22778	3248	19796	3037	2568	7419	2564	2903	2401	2648	2575	394	7107	2319	2362	2244	2485
3856	ABUH540	Acinetobacter pittii	MSOC00000000.1	171	92	28	10	72	18	20	1175	11568	3240	5988	2844	16291	2344	2520	2429	16791	2401	2306	2514	2292	1981	2358	2214	2115	1580	1481	2170	1694	5905	3223	17360	7836	2568	2660	2564	2916	2401	5025	2564	394	2565	5228	2362	2244	2485
3857	ARLG1807	Acinetobacter pittii	NGGW00000000.1	172	20	23	10	25	18	20	1176	11570	5544	5988	20312	2625	2344	2588	2429	2627	126	16485	2514	2292	1981	3657	2214	2115	1580	1481	2170	1705	5905	3223	2982	3016	2568	2660	2564	2916	2401	5025	2575	394	2565	5228	2362	2244	6690
3859	NBRC 110508	Acinetobacter pittii	BBTR00000000.1	17	20	159	10	20	29	44	1178	4276	3219	2772	2844	2625	2344	2588	2429	1974	126	5034	2514	2292	1981	2358	2214	2115	1580	1481	2170	1694	5905	6915	6340	3038	2568	2660	2564	2903	2401	7213	2575	394	2565	2319	2362	2244	2485
5339	ST220	Acinetobacter pittii	CP029610.1	45	20	44	16	20	29	20	220	8279	3237	2772	2844	2625	2344	2520	2429	2627	126	5034	3275	2292	1981	2358	2214	2115	1580	1481	2170	1694	3321	6915	6340	3038	2568	2660	2564	2916	2401	2648	2575	394	2565	2319	2362	2244	2485
5340	XJ88	Acinetobacter pittii	CP018909.1	72	20	46	16	20	39	65	485	32918	5544	2772	2844	25006	22246	2520	2429	2627	126	5034	3275	2292	1981	2358	2214	2115	1580	1481	22815	1694	9264	31467	6340	3038	2568	4937	2564	2916	6945	6474	2575	394	2565	2319	2362	5985	2485
5341	WP2-W18-ESBL-11	Acinetobacter pittii	AP021936.1	23	20	23	10	25	18	20	1606	11570	5544	5988	2844	2625	2344	2588	2429	2627	126	2306	2514	2292	1981	3657	2214	2115	1580	1481	2170	1705	5905	3223	2982	3016	2568	2660	2564	5080	2401	5025	2564	394	2565	5228	2362	2244	4680
5342	HUMV-6483	Acinetobacter pittii	CP021428.1	23	20	28	10	25	18	26	214	8245	5544	5988	2844	2625	2344	2588	2429	1974	126	2306	2514	2292	1981	2358	2214	2115	1580	1481	2170	1694	7015	28414	2982	3016	2568	2660	5719	2903	2401	2648	2575	394	2565	5228	2362	2244	2485
5343	A1254	Acinetobacter pittii	CP049806.1	24	20	104	10	25	18	20	1607	64540	15975	2772	2844	4063	31449	2520	2429	1974	2401	2306	2514	2292	1981	2358	342	2115	1580	40180	2170	1694	7875	3223	6334	3038	2568	5824	2564	2916	17841	6474	2575	394	2565	2319	2362	4310	2485
5344	WCHAP005046	Acinetobacter pittii	CP028574.2	23	20	23	16	25	18	26	205	6809	5544	5070	5302	4919	2344	2588	2429	1974	2401	4461	2514	2314	1981	2358	2214	2115	1580	1481	2170	1705	7015	5832	5370	3038	2568	4937	5719	5080	2401	2648	2575	394	2565	2319	2362	4310	4680
5345	WCHAP005069	Acinetobacter pittii	CP026089.2	17	21	23	10	20	13	20	64	4276	3219	2772	2844	2625	2344	2520	2429	2627	126	2306	3275	2292	1981	2358	2214	2115	1580	1481	2170	1694	3346	3248	2982	3016	2568	2660	2586	2903	2401	2648	2564	394	2565	2319	2362	2244	2485
5346	AP_882	Acinetobacter pittii	CP014477.1	36	20	38	16	38	18	20	119	8233	6599	5990	2844	5726	2344	2520	2429	2627	126	2306	2514	2314	1981	2358	2214	2115	1580	1481	2170	1694	7017	6905	6331	6180	2568	2660	5721	2916	2401	2648	2575	394	5642	2319	2362	4310	2485
5347	YMC2010 / 8 / T346	Acinetobacter pittii	CP017938.1	253	20	227	10	25	18	219	1608	24029	8725	2772	2844	4063	2344	2520	2429	1974	2401	2306	2514	5085	1981	2358	2214	2115	1580	1481	2170	1694	7022	3223	4521	3038	2568	2660	2564	17240	2401	2648	2575	394	2565	2319	2362	4310	2485
5348	NQ-003	Acinetobacter pittii	CP035109.1	141	21	46	10	20	18	20	839	4276	21594	2772	2844	2625	2344	2520	2429	2627	126	2306	3275	2292	1981	2358	2214	2115	1580	1481	2170	1694	3346	16095	2982	3016	2568	2660	2586	2903	2401	2648	2564	394	2565	11869	2362	2244	2485
5349	WCHAP100004	Acinetobacter pittii	CP027250.2	17	20	23	10	20	13	20	63	4276	3219	2772	2844	2625	2344	2520	2429	1974	126	2306	2514	2292	1981	2358	2214	2115	1580	1481	2170	1694	9254	3248	2982	3037	2568	2660	2564	2903	2401	2648	2575	394	2565	2319	2362	2244	2485
5350	AP43	Acinetobacter pittii	CP043052.1	17	21	23	10	20	13	20	64	4276	3219	2772	45484	2625	2344	2520	2429	2627	126	2306	3275	2292	1981	2358	2214	2115	1580	1481	2170	1694	3346	3248	2982	3016	2568	2660	2586	2903	2401	2648	2564	394	2565	2319	2362	2244	2485
5351	IEC338SC	Acinetobacter pittii	CP015145.1	158	20	146	16	159	18	100	1076	22539	3219	13865	2844	4063	2344	2520	2429	1974	2401	5034	3275	13621	14026	2358	342	12247	1580	1481	2170	1694	19178	3223	16326	16230	6862	5824	2564	2916	2401	2648	2575	394	2565	2319	2362	4310	5422
5352	C54	Acinetobacter pittii	CP042364.1	17	20	23	10	20	13	20	63	4276	3219	2772	2844	2625	2344	2588	2429	1974	126	2306	2514	2292	1981	2358	2214	2115	1580	1481	2170	1694	9254	3248	2982	3037	2568	2660	2564	2903	2401	2648	2575	394	2565	2319	2362	2244	2485
5353	AB17H194	Acinetobacter pittii	CP040911.1	101	20	46	10	129	18	116	795	27897	3237	2772	2844	4063	2344	2520	2429	2627	1727	16483	2514	2292	1981	2358	16116	2115	1580	1481	2170	1694	7022	3223	19795	19874	2568	5824	2564	2916	17843	18604	2575	394	2565	2319	2362	4310	6012
5354	WCHAP100020	Acinetobacter pittii	CP027254.3	17	20	23	10	20	13	20	63	4276	3219	2772	2844	2625	2344	2588	2429	2627	126	2306	2514	2292	1981	2358	2214	2115	1580	1481	2170	1694	3346	3248	2982	3016	2568	2660	2586	2903	2401	2648	2564	394	2565	2319	2362	2244	2485
5355	AP007	Acinetobacter pittii	CP040903.1	101	20	46	10	129	18	116	795	27897	3237	2772	2844	4063	2344	2520	2429	2627	1727	16483	2514	2292	1981	2358	16116	2115	1580	1481	2170	1694	7022	3223	19795	19874	2568	5824	2564	2916	17843	18604	2575	394	2565	2319	2362	4310	6012
5356	2010C01-170	Acinetobacter pittii	CP029489.1	106	20	119	65	144	36	111	1333	39066	38869	2772	2844	4063	2344	2520	2429	2627	126	5034	2514	2314	1981	2358	2214	2115	1580	14241	2170	1694	37813	22464	31877	21278	2568	2660	31322	2916	2401	2648	2575	394	31213	2319	2362	4310	2485
5357	2014S06-099	Acinetobacter pittii	CP033540.1	45	20	138	16	245	130	122	1609	83772	5544	2772	2844	4063	2344	2520	2429	2627	22348	5034	3275	2292	1981	3657	2214	2115	1580	1481	2170	1694	4945	35916	30079	31243	2568	32190	2586	2916	2401	2648	2575	394	29555	16954	2362	4310	2485
5358	2012N21-164	Acinetobacter pittii	CP033535.1	17	21	23	10	20	18	27	248	4276	3219	2772	2844	2625	2344	2520	2429	2627	2401	2306	3275	2292	1981	2358	342	2115	1580	1481	2170	1694	7014	3223	2982	6178	2547	2660	2564	2903	5406	2650	5554	394	2565	2319	2362	2244	5418
5359	2014S07-126	Acinetobacter pittii	CP033530.1	17	21	23	10	20	13	20	64	4276	3219	2772	2844	2625	2344	2520	2429	2627	126	2306	3275	2292	1981	2358	2214	2115	1580	1481	2170	1694	3346	3248	2982	3016	2568	2660	2586	2903	2401	2648	2564	394	2565	2319	2362	2244	2485
5360	2012N08-034	Acinetobacter pittii	CP033520.1	250	20	132	117	25	18	139	1610	36891	3237	2772	2844	4063	2344	18983	2429	2627	2401	5034	2514	2292	29452	5081	342	2115	1580	1481	2170	1694	84903	3223	30073	31236	70749	5824	2564	21388	2401	9600	2575	394	2565	2319	2362	4310	28297
5361	2014N21-145	Acinetobacter pittii	CP033568.1	17	20	23	10	20	13	20	63	4276	3219	2772	2844	2625	2344	2588	2429	1974	126	2306	2514	2292	1981	2358	2214	2115	1580	1481	2170	1694	9254	3248	2982	3037	2568	2660	2564	2903	2401	2648	2575	394	2565	2319	2362	27604	2485
5362	CP033525.1	Acinetobacter pittii	CP033525.1	17	20	23	10	20	131	20	1611	4276	3219	30521	2844	2625	2344	2588	2429	1974	126	2306	2514	2292	1981	2358	2214	2115	1580	1481	2170	1694	3345	41035	2982	3037	2568	2660	2564	2903	2401	2648	2575	394	2565	2319	2362	2244	2485
5363	PHEA-2	Acinetobacter pittii	CP002177.1	112	119	28	16	144	81	115	1164	5941	3237	4379	2844	4063	2344	2588	2429	2627	2401	2306	3920	3669	1981	3657	2214	2115	1580	1481	2170	1694	4945	4873	4521	3038	2568	4116	2564	2916	2401	2648	2575	394	2565	2319	3718	2244	3884
5484	AC1509	Acinetobacter pittii	JAFJYX000000000	258	20	132	36	72	18	20	1685	80258	71367	2772	2844	5730	54114	2588	2429	2627	2401	2306	2514	2314	1981	402;2358	362;2214	2115	1580	1481	2170	1694	79480	16734	8063	7836	2568	2660	2564	2916	2401	7211	2575	394	2565	64287	61030	4310	3173;6012
5485	AC1525	Acinetobacter pittii	JAFJYW000000000	259	20	46	64	72	18	46	1686	80252	71363	2772	2844	64228	2344	2520	2429	2627	2401	5034	2514	5085	1981	2358	2214	51826	1580	1481	2170	1694	79477	3223	30073	3038	6862	2660	2564	2916	15464	69852	2575	394	2565	64286	2362	4310	4680
5486	AC1555	Acinetobacter pittii	JAFJYV000000000	260	20	137	29	253	135	221	1687	80254	15975	2772	2844	7102	2344	2520	2429	1974	11369	2306	3275	2314	1981	5081	55236	2115	1580	1481	5761	1694	79479	80398	4521	3038	6862	5824	2564	2916	59269	2648	2575	1609	2565	2319	2362	2244	5425
5487	AC1566	Acinetobacter pittii	JAFJYU000000000	185	58	46	29	72	18	58	1754	80255	15975	2772	5302	7102	2344	2520	2429	1974	1727	8307	3275	2314	1981	5081	2214	2115	1580	1481	5761	1694	79479	16726	8063	14700	6862	5824	2564	2916	2401	2648	2575	1609	2565	2319	61029	2244	5425
5488	AC1597	Acinetobacter pittii	JAFJYT000000000	261	20	111	35	254	136	219	1688	80253	71364	2772	2844	5730	2344	2588	2429	1974	2401	2306	66223	2314	1981	2358	2214	2115	1580	1481	2170	1694	4945	80397	8063	3038	66215	7417	2564	5080	2401	2648	2575	394	2565	2319	2362	4310	2485
5489	AC1640	Acinetobacter pittii	JAFJYS000000000	262	233	46	10	255	18	222	1689	80257	71366	2772	2844	2625	2344	2520	2429	2627	432	2306	3275	2292	1981	2358	2214	2115	1580	1481	2170	1694	3321	3223	66327	3038	2568	2660	2564	5080	2401	2648	2575	64182	2565	2319	2362	2244	2485
5490	AC1649	Acinetobacter pittii	JAFJYR000000000	36	20	48	16	38	18	98	1755	8233	3219	2772	2844	4063	2344	2520	2429	1974	2401	2306	2514	2292	1981	2358	2214	2115	1580	1481	2170	1694	79478	16734	33873	7836	6862	2660	66766	2903	2401	7211	2575	394	2565	64287	24162	4922	63498
5491	AC1822	Acinetobacter pittii	JAFJYQ000000000	23	182	230	16	256	18	223	1690	80256	71365	68666	2844	64229	2344	2588	2429	2627	126	2306	2514	63158	1981	2358	2214	2115	1580	1481	2170	1694	7013	6905	4521	3038	2568	71861	2564	2916	2401	5815	2575	394	2565	2319	2362	4310	6012
5492	AC15140	Acinetobacter pittii	JAFJYP000000000	23	20	23	16	25	18	20	70	6809	5544	5070	5302	4919	2344	2520	2429	1974	2401	4461	2514	2314	1981	2358	2214	2115	1580	1481	2170	1705	5905	5832	5370	3038	2568	4937	2564	5080	2401	5025	2575	394	2565	2319	2362	4310	4680
5493	AC15156	Acinetobacter pittii	JAFJYO000000000	263	234	231	39	257	41	224	1691	80251	5544	68665	2844	4063	54113	2541	2435	1974	6245	2306	2546	2314	1981	2358	2214	2115	1580	14241	2170	1694	79476	80396	66326	6184	41413	7419	2564	2915	59268	7211	2564	394	65355	2327	61028	2244	5422
5795	DSM 25618	Acinetobacter pittii	BBST00000000	17	20	23	10	20	13	20	63	4276	3219	2772	2844	2625	2344	2520	2429	1974	126	2306	2514	2292	1981	2358	2214	2115	1580	1481	2170	1694	3345	3248	2982	3037	2568	2660	2564	2903	2401	2648	2575	394	2565	2319	2362	2244	2485
5796	IPK_TSA6.1	Acinetobacter pittii	LWHP00000000	45	58	44	10	20	18	56	321	11568	8725	2772	2844	2625	2344	2520	2429	1974	2401	2306	2514	2292	1981	6175	2214	2115	1580	1481	2170	1694	9264	3223	2982	6178	2547	2660	2564	2903	6945	7212	2575	394	2565	2319	2362	2244	2485
5797	WCHAP100023	Acinetobacter pittii	SGSY00000000	23	20	23	16	25	18	26	205	6809	5544	5070	5302	4919	29435	2588	2429	1974	2401	4461	2514	2314	1981	2358	2214	2115	1580	1481	2170	1705	7015	5832	5370	3038	2568	4937	5719	5080	2401	2648	2575	394	35249	2319	2362	4310	4680
5798	Aci00748	Acinetobacter pittii	CAJHGL000000000	114	118	116	10	123	18	120	805	39066	8725	2772	2844	4063	2344	2520	2429	1974	2401	2306	2514	2292	11646	2358	2214	2115	52254	1481	2170	1694	7022	77581	64242	14307	2568	5824	2564	2916	2401	2648	2575	394	2565	2319	2362	57647	2485
5799	Aci00901	Acinetobacter pittii	CAJHHG000000000	106	20	119	65	144	36	111	1333	39066	38869	2772	2844	4063	2344	2520	2429	2627	126	5034	2514	2314	1981	2358	2214	2115	1580	14241	2170	1694	37813	22464	31877	21278	2568	2660	2564	2916	2401	2648	2575	394	31213	2319	2362	4310	2485
5800	ACIN00162	Acinetobacter pittii	JADWOJ000000000	77	20	72	39	81	36	71	1141	27899	5544	19285	2844	4063	2344	2520	2429	16791	16031	5034	2514	2292	1981	2358	342	5499	1580	14241	2170	1694	7024	22464	19794	19873	18519	19233	2564	6043	2410	2648	2564	394	5648	16953	2362	4920	17240
5801	ACIN00165	Acinetobacter pittii	JADVOL000000000	77	20	72	39	81	36	71	1141	27899	5544	19285	2844	4063	2344	2520	2429	16791	16031	5034	2514	2292	1981	2358	342	5499	1580	14241	2170	1694	7024	22464	19794	19873	18519	19233	2564	6043	2410	2648	2564	394	5648	16953	2362	4920	17240
5802	Aci00905	Acinetobacter pittii	CAJHHN000000000	101	20	46	10	183	18	226	1695	78436	69495	2772	2844	4063	2344	2588	2429	2627	1727	5034	2514	60892	1981	2358	2214	2115	1580	1481	2170	1694	76931	3223	64295	66356	13922	5824	64559	67528	2401	7211	2575	394	2565	2319	2362	4310	5425
5803	ACIN00239	Acinetobacter pittii	JADWNP000000000	264	20	132	29	20	39	65	1696	32918	5544	2772	2844	25006	2344	2520	2429	5916	126	5034	3275	2292	1981	59224	2214	2115	1580	1481	22815	1694	9264	31467	6340	3038	2568	4937	2564	65278	6945	6474	2575	394	2565	2319	2362	5985	5425
5804	ARLG1875	Acinetobacter pittii	NGJC00000000	171	92	28	10	72	18	20	1175	11568	3240	5988	2844	16291	2344	2520	2429	16791	2401	2306	2514	2292	1981	2358	2214	2115	1580	1481	2170	1694	5905	3223	17360	7836	2568	2660	2564	2916	2401	5025	2564	394	2565	5228	2362	2244	2485
5805	VNMU 150	Acinetobacter pittii	WXZR00000000	106	20	234	10	258	18	20	1697	11570	5544	45604	2844	4063	2344	2520	2429	1974	2401	5034	2514	2292	1981	2358	16116	5499	1580	1481	5218	1694	5905	53505	8063	7836	2568	5824	2564	47487	2401	7213	2575	394	2565	2319	2362	4310	5425
5806	KCJK7889	Acinetobacter pittii	QAYM00000000	54	20	38	69	259	137	227	1698	32924	23095	2792	29795	4063	2344	2588	2429	1974	126	2306	2514	2292	1981	2358	22103	21560	1580	1481	5218	1694	31284	31478	26295	3038	7147	5824	7080	28708	2401	5815	2575	394	2565	2319	24162	5985	6691
5807	ARLG1869	Acinetobacter pittii	NGIX00000000	101	20	46	10	129	18	116	795	27897	3237	2772	2844	4063	2344	2520	2429	2627	1727	16483	2514	2292	1981	2358	16116	2115	1580	1481	2170	1694	7022	3223	19795	19874	2568	5824	2564	2916	17843	18604	2575	394	2565	2319	2362	4310	6012
5808	TE2	Acinetobacter pittii	JXAH00000000	112	21	132	36	47	66	139	1716	11573	3219	2772	2844	5730	2344	2588	6403	1974	5153	2306	2514	2314	1981	6176	2214	2115	1580	1481	2170	1694	9268	7676	8064	3038	7149	2660	2564	2903	2401	6474	2575	6142	2565	2319	6498	4310	2485
5809	ACIN00238	Acinetobacter pittii	JADWNQ000000000	179	141	235	16	260	18	181	1699	76393	6605	2772	2844	5730	2344	2520	2429	2627	2401	2306	2514	2314	11646	2358	51763	5499	1580	1481	2170	1694	22777	3223	4521	3038	6862	2660	2564	65296	46304	2648	2564	394	61263	2319	2362	4310	59552
5810	ABBL019	Acinetobacter pittii	LLCZ00000000	265	20	46	67	261	18	228	1700	11567	3237	2772	2844	7102	2344	2588	2429	1974	2401	2306	2514	2314	1981	5081	2214	2115	1580	1481	5761	1694	9263	3223	4521	3038	2568	5824	2564	7836	2401	2648	2575	394	2565	5228	2362	2244	2485
5811	ARLG1955	Acinetobacter pittii	NGIR00000000	77	20	72	39	81	36	71	1141	27899	5544	19285	2844	4063	2344	2520	2429	16791	16031	5034	2514	2292	1981	2358	342	5499	1580	14241	2170	1694	7024	22464	19794	19873	18519	19233	2564	6043	2410	2648	2564	394	5648	16953	2362	4920	17240
5812	SQ079	Acinetobacter pittii	JADQAB000000000	60	21	46	10	20	18	20	396	4276	21594	2772	2844	2625	2344	2520	2429	2627	126	2306	3275	2292	1981	2358	2214	2115	1580	1481	2170	1694	3346	16095	2982	3016	2568	2660	2564	2903	2401	2648	2564	394	2565	11869	2362	2244	2485
5813	ARLG1942	Acinetobacter pittii	NGIO00000000	101	20	46	10	129	18	116	795	27897	3237	2772	2844	4063	2344	2520	2429	2627	1727	16483	2514	2292	1981	2358	16116	2115	1580	1481	2170	1694	7022	3223	19795	19874	2568	5824	2564	2916	17843	18604	2575	394	2565	2319	2362	4310	6012
5814	ARLG1865	Acinetobacter pittii	NGIW00000000	113	20	46	86	262	59	20	1701	27898	3240	19286	2844	4063	2344	2520	2435	2627	5153	2306	3275	2314	1981	2358	2214	2115	1580	1481	2170	1694	7022	6912	6334	3038	2568	19235	2564	2903	2401	2648	2575	394	18241	16954	2362	4310	6012
5815	ACIN00178	Acinetobacter pittii	JADWOF000000000	17	20	23	10	20	18	27	93	4276	3219	2772	2844	2625	2344	2588	2429	2627	2401	2306	2514	2292	1981	2358	342	2115	1580	1481	2170	1694	7014	3223	2982	6178	2547	2660	2564	2903	5406	2650	5554	394	2565	2319	2362	2244	5418
5816	St-12537-91	Acinetobacter pittii	MDIL00000000	23	20	23	16	25	18	20	70	6809	5544	5070	5302	4919	2344	2520	2429	1974	2401	4461	2514	2314	1981	2358	2214	2115	1580	1481	2170	1705	5905	5832	5370	3038	2568	4937	2564	5080	2401	5025	2575	394	2565	2319	2362	4310	4680
5817	TG31980	Acinetobacter pittii	RFEO00000000	17	20	23	10	20	18	27	93	4276	3219	2772	2844	2625	2344	2588	2429	2627	2401	2306	2514	2292	1981	2358	342	2115	1580	1481	2170	1694	7014	3223	2982	6178	2547	2660	2564	2903	5406	2650	5554	394	2565	2319	2362	2244	5418
5818	PR368	Acinetobacter pittii	NGCV00000000	17	21	23	10	20	18	20	744	4276	3219	2772	2844	2625	2344	2520	2429	2627	2401	2306	3275	2292	1981	2358	342	2115	1580	1481	2170	1694	3345	3223	2982	6178	2547	2660	2564	2903	2401	2648	5554	394	2565	2319	2362	2244	5418
5819	NBRC 110514	Acinetobacter pittii	BJLJ00000000	106	20	236	86	263	18	229	1702	48498	3237	2772	2844	4063	31449	2520	2429	2627	2401	2306	3275	2292	1981	2358	2214	2115	1580	30066	2170	1694	45906	3223	8063	7836	2568	2660	2564	2916	2401	9600	2575	394	2565	2319	2362	2244	2485
5820	TG91944	Acinetobacter pittii	RFEX00000000	36	20	38	16	38	18	20	119	8233	6599	5990	2844	5726	2344	2520	2429	2627	126	2306	2514	2314	1981	2358	2214	2115	1580	1481	2170	1694	7017	6905	6407	6180	2568	2660	5721	2916	2401	2648	2575	394	5642	2319	2362	4310	2485
5821	TG41230	Acinetobacter pittii	RFET00000000	17	20	23	10	20	18	27	93	4276	3219	2772	2844	2625	2344	2588	2429	2627	2401	2306	2514	2292	1981	2358	342	2115	1580	1481	2170	1694	7014	3223	2982	6178	2547	2660	2564	2903	5406	2650	5554	394	2565	2319	2362	2244	5418
5822	St-15639-91	Acinetobacter pittii	MDIZ00000000	17	20	23	10	20	18	27	93	4276	3219	2772	2844	2625	2344	2588	2429	2627	2401	2306	2514	2292	1981	2358	342	2115	1580	1481	2170	1694	7014	3223	2982	6178	2547	2660	2564	2903	5406	2650	5554	394	2565	2319	2362	2244	5418
5823	TG41884	Acinetobacter pittii	RFEW00000000	36	20	38	16	38	18	20	119	8233	6599	5990	2844	4063	2344	2520	2429	2627	126	2306	2514	2292	1981	2358	2214	2115	1580	1481	2170	1694	7017	6905	6340	6180	2568	5824	5721	2916	5412	2648	2575	394	2565	2319	2362	4922	5422
5824	ACIN00171	Acinetobacter pittii	JADWOI000000000	17	20	23	10	20	18	27	93	4276	3219	2772	2844	2625	2344	2588	2429	2627	2401	2306	2514	2292	1981	2358	342	2115	1580	1481	2170	1694	7014	3223	2982	6178	2547	2660	2564	2903	5406	2650	5554	394	2565	2319	2362	2244	5418
5825	TG41012	Acinetobacter pittii	RFEQ00000000	36	20	38	16	38	18	20	119	8233	6599	5990	2844	4063	2344	2520	2429	2627	126	2306	2514	2292	1981	2358	2214	2115	1580	1481	2170	1694	7017	6905	6340	6180	2568	5824	5721	2916	5412	2648	2575	394	2565	2319	2362	4922	5422
5826	ABBL016	Acinetobacter pittii	LLCW00000000	263	235	72	39	257	138	230	1703	11566	8724	2772	7958	4063	2344	2520	6402	2627	6245	2306	2514	2314	1981	2358	2214	2115	1580	1481	2170	1694	9262	8903	8060	7834	2568	2660	2564	2915	6944	7211	2575	394	5647	2319	2362	2244	2485
5827	UKK-0432	Acinetobacter pittii	MDHX00000000	36	20	38	16	38	18	20	119	8233	6599	5990	2844	4063	2344	2520	2429	2627	126	2306	2514	2292	1981	2358	2214	2115	1580	1481	2170	1694	7017	6905	6340	6180	2568	5824	5721	2916	5412	2648	2575	394	2565	2319	2362	4922	5422
5828	ACIN00201	Acinetobacter pittii	JADWOA000000000	77	20	72	39	81	41	71	563	27899	5544	5996	2844	4063	2344	2520	5280	5921	6245	2306	2514	2314	1981	2358	2214	2115	1580	4466	2170	1694	7024	6916	6338	6184	2568	5826	2564	6043	2410	2648	5556	394	5647	2327	2362	2244	5422
5829	ARLG1768	Acinetobacter pittii	NGHT00000000	60	21	46	10	20	18	20	396	4276	21594	2772	2844	2625	16059	2520	2429	2627	126	2306	3275	2292	1981	2358	2214	2115	1580	1481	2170	1694	3346	16095	2982	3016	2568	19234	2564	2903	2401	2648	2564	394	2565	11869	2362	2244	2485
5830	PR301	Acinetobacter pittii	NGBT00000000	66	20	48	35	72	18	62	457	4251	3219	2772	2844	2625	2344	2520	2429	2627	126	2306	2514	2292	1981	2358	2214	2115	1580	1481	2159	1694	7013	3223	2982	3016	2547	2660	2564	2903	2401	5815	2564	394	2565	2319	2362	2244	2485
5831	ABBL015	Acinetobacter pittii	LLCV00000000	36	20	38	16	38	18	20	119	8233	6599	5990	2844	4063	2344	2520	2429	2627	126	2306	2514	2292	1981	2358	2214	2115	1580	1481	2170	1694	7017	6905	6340	6180	2568	5824	5721	2916	5412	2648	2575	394	2565	2319	2362	4922	5422
5832	IHIT29469	Acinetobacter pittii	NWWB00000000	17	20	23	10	20	18	27	93	4276	3219	2772	2844	2625	2344	2588	2429	2627	2401	2306	2514	2292	1981	2358	342	2115	1580	1481	2170	1694	7014	3223	2982	6178	2547	2660	2564	2903	5406	2650	5554	394	2565	2319	2362	2244	5418
5833	PR370	Acinetobacter pittii	NGCX00000000	17	21	23	10	20	13	20	64	4276	3219	2772	2844	2625	2344	2520	2429	2627	126	2306	3275	2292	1981	2358	2214	2115	1580	1481	2170	1694	3346	3248	2982	3016	2568	2660	2586	2903	2401	2648	2564	394	2565	2319	2362	2244	2485
5834	TG31972	Acinetobacter pittii	RFEM00000000	23	20	28	10	25	18	26	214	8245	5544	5988	2844	2625	2344	2588	2429	1974	126	2306	2514	2292	1981	2358	2214	2115	1580	1481	2170	1694	7015	28414	2982	3016	2568	2660	5719	2903	2401	2648	2575	394	2565	5228	2362	2244	2485
5835	PR386	Acinetobacter pittii	NGET00000000	17	21	23	10	20	18	27	248	4276	3219	2772	2844	2625	2344	2520	2429	2627	2401	2306	3275	2292	1981	2358	342	2115	1580	1481	2170	1694	7014	3223	2982	6178	2547	2660	2564	2903	5406	2650	5554	394	2565	2319	2362	2244	5418
5836	ARLG1798	Acinetobacter pittii	NGGQ00000000	17	20	23	10	20	18	27	93	4276	3219	2772	2844	2625	2344	2588	2429	2627	2401	2306	2514	2292	1981	2358	342	2115	1580	1481	2170	1694	7014	3223	2982	6178	2547	2660	2564	2903	5406	2650	5554	394	2565	2319	2362	2244	5418
5837	IHIT24944	Acinetobacter pittii	NWWC00000000	17	20	23	10	20	18	27	93	4276	3219	2772	2844	2625	2344	2588	2429	2627	2401	2306	2514	2292	1981	2358	342	2115	1580	1481	2170	1694	7014	3223	2982	6178	2547	2660	2564	2903	5406	2650	5554	394	2565	2319	2362	2244	5418
5838	PR369	Acinetobacter pittii	NGCW00000000	17	20	23	10	20	18	27	93	4276	3219	2772	2844	2625	2344	2588	2429	2627	2401	2306	2514	2292	1981	2358	342	2115	1580	1481	2170	1694	7014	3223	2982	6178	2547	2660	2564	2903	5406	2650	5554	394	2565	2319	2362	2244	5418
5839	PR320	Acinetobacter pittii	NGDK00000000	36	20	38	16	38	18	20	119	8233	6599	5990	2844	4063	2344	2520	2429	2627	126	2306	2514	2292	1981	2358	2214	2115	1580	1481	2170	1694	7017	6905	6340	6180	2568	5824	5721	2916	5412	2648	2575	394	2565	2319	2362	4922	5422
5840	SU1805	Acinetobacter pittii	JACWEV000000000	45	20	44	16	20	29	20	220	8279	3237	2772	2844	2625	2344	2520	2429	2627	126	5034	3275	2292	1981	2358	2214	2115	1580	1481	2170	1694	3321	6915	6340	3038	2568	2660	2564	2916	2401	2648	2575	394	2565	2319	2362	2244	2485
5841	PR313	Acinetobacter pittii	NGCD00000000	17	21	23	10	20	13	20	64	4276	3219	2772	2844	2625	2344	2520	2429	1974	126	2306	3275	2292	1981	2358	2214	2115	1580	1481	2170	1694	3346	3248	2982	3037	2568	2660	2586	2903	2401	2648	2575	394	2565	2319	2362	2244	2485
5842	ABBL065	Acinetobacter pittii	LLFK00000000	17	20	23	10	20	18	27	93	4276	3219	2772	2844	2625	2344	2588	2429	2627	2401	2306	2514	2292	1981	2358	342	2115	1580	1481	2170	1694	7014	3223	2982	6178	2547	2660	2564	2903	5406	2650	5554	394	2565	2319	2362	2244	5418
5843	ABBL047	Acinetobacter pittii	LLEB00000000	17	20	23	10	20	18	27	93	4276	3219	2772	2844	2625	2344	2588	2429	2627	2401	2306	2514	2292	1981	2358	342	2115	1580	1481	2170	1694	7014	3223	2982	6178	2547	2660	2564	2903	5406	2650	5554	394	2565	2319	2362	2244	5418
5844	IHIT32473	Acinetobacter pittii	NWVZ00000000	17	20	23	10	20	18	27	93	4276	3219	2772	2844	2625	2344	2588	2429	2627	2401	2306	2514	2292	1981	2358	342	2115	1580	1481	2170	1694	7014	3223	2982	6178	2547	2660	2564	2903	5406	2650	5554	394	2565	2319	2362	2244	5418
5845	sw-1	Acinetobacter pittii	JABBFA000000000	17	21	23	10	20	18	27	248	4276	3219	2772	2844	2625	2344	2520	2429	2627	2401	2306	3275	2292	1981	2358	342	2115	1580	1481	2170	1694	7014	3223	2982	6178	2547	2660	2564	2903	5406	2650	5554	394	2565	2319	2362	2244	5418
5846	TG29420	Acinetobacter pittii	RFEJ00000000	17	20	23	10	20	18	27	93	4276	3219	2772	2844	2625	2344	2588	2429	2627	2401	2306	2514	2292	1981	2358	342	2115	1580	1481	2170	1694	7014	3223	2982	6178	2547	2660	2564	2903	5406	2650	5554	394	2565	2319	2362	2244	5418
5847	F8_7S_14B	Acinetobacter pittii	JAFDRM000000000	17	21	23	10	20	13	20	64	4276	3219	2772	2844	2625	2344	2520	2429	1974	126	2306	3275	2292	1981	2358	2214	2115	1580	1481	2170	1694	3346	3248	2982	14303	2568	2660	2586	2903	2401	2648	2575	394	2565	2319	2362	2244	2485
5848	F8_7S_13B	Acinetobacter pittii	JAFDRL000000000	17	21	23	10	20	13	20	64	4276	3219	2772	2844	2625	2344	2520	2429	1974	126	2306	3275	2292	1981	2358	2214	2115	1580	1481	2170	1694	3346	3248	2982	14303	2568	2660	2586	2903	2401	2648	2575	394	2565	2319	2362	2244	2485
5849	F8_7S_5B	Acinetobacter pittii	JAFDRY000000000	17	21	23	10	20	13	20	64	4276	3219	2772	2844	2625	2344	2520	2429	1974	126	2306	3275	2292	1981	2358	2214	2115	1580	1481	2170	1694	3346	3248	2982	14303	2568	2660	2586	2903	2401	2648	2575	394	2565	2319	2362	2244	2485
5850	F8_7S_12B	Acinetobacter pittii	JAFDRK000000000	17	21	23	10	20	13	20	64	4276	3219	2772	2844	2625	2344	2520	2429	1974	126	2306	3275	2292	1981	2358	2214	2115	1580	1481	2170	1694	3346	3248	2982	14303	2568	2660	2586	2903	2401	2648	2575	394	2565	2319	2362	2244	2485
5851	F8_7S_18B	Acinetobacter pittii	JAFDRQ000000000	17	21	23	10	20	13	20	64	4276	3219	2772	2844	2625	2344	2520	2429	1974	126	2306	3275	2292	1981	2358	2214	2115	1580	1481	2170	1694	3346	3248	2982	14303	2568	2660	2586	2903	2401	2648	2575	394	2565	2319	2362	2244	2485
5852	F8_8S_2P	Acinetobacter pittii	JAFDSJ000000000	17	21	23	10	20	13	20	64	4276	3219	2772	2844	2625	2344	2520	2429	1974	126	2306	3275	2292	1981	2358	2214	2115	1580	1481	2170	1694	3346	3248	2982	14303	2568	2660	2586	2903	2401	2648	2575	394	2565	2319	2362	2244	2485
5853	F8_8S_12B	Acinetobacter pittii	JAFDSF000000000	17	21	23	10	20	13	20	64	4276	3219	2772	2844	2625	2344	2520	2429	1974	126	2306	3275	2292	1981	2358	2214	2115	1580	1481	2170	1694	3346	3248	2982	14303	2568	2660	2586	2903	2401	2648	2575	394	2565	2319	2362	2244	2485
5854	UKK-0544	Acinetobacter pittii	MDIH00000000	17	20	23	10	20	18	27	93	4276	3219	2772	2844	2625	2344	2588	2429	2627	2401	2306	2514	2292	1981	2358	342	2115	1580	1481	2170	1694	7014	3223	2982	6178	2547	2660	2564	2903	5406	2650	5554	394	2565	2319	2362	2244	5418
5856	B8245	Acinetobacter pittii	RWVY00000000	17	20	23	10	20	131	20	1611	4276	3219	30521	2844	2625	2344	2588	2429	1974	126	2306	2514	2292	1981	2358	2214	2115	1580	1481	2170	1694	3345	41035	2982	3037	2568	2660	2564	2903	2401	2648	2575	394	2565	2319	2362	2244	2485
5857	IIF1SW-P1	Acinetobacter pittii	MIZX00000000	17	21	23	10	20	13	20	64	4276	3219	2772	2844	2625	2344	2520	2429	1974	126	2306	3275	2292	1981	2358	2214	2115	1580	1481	2170	1694	3346	3248	2982	14303	2568	2660	2586	2903	2401	2648	2575	394	2565	2319	2362	2244	2485
5859	PR366	Acinetobacter pittii	NGCT00000000	52	55	53	16	55	36	55	312	27896	3219	19284	2844	4063	2344	18983	2429	16791	16031	5034	2514	2292	1981	2358	342	5499	1580	14241	15477	1694	22777	22464	19794	19873	18519	19233	2564	19886	17842	2648	2564	394	5648	16953	2362	4920	17240
5860	TG31979	Acinetobacter pittii	RFEN00000000	23	20	28	10	25	18	20	667	8245	5544	5988	2844	2625	2344	2588	2429	2627	2401	2306	2514	2292	1981	2358	2214	2115	1580	1481	2170	1705	9254	3223	2982	3016	2568	2660	2564	5080	2401	2648	2575	394	2565	5228	2362	2244	4680
5861	NBRC 110505	Acinetobacter pittii	BBTX00000000	45	20	44	16	20	29	20	220	8279	3237	2772	2844	2625	2344	2520	2429	2627	126	5034	3275	2292	1981	2358	2214	2115	1580	1481	2170	1694	3321	6915	6340	3038	2568	2660	2564	2916	2401	2648	2575	394	2565	2319	2362	2244	2485
5862	UKK-0145	Acinetobacter pittii	MDHS00000000	146	20	138	10	150	18	26	898	20721	3237	2772	2844	5730	2344	2520	2429	1974	2401	2306	3275	2292	1981	2358	2214	2115	1580	1481	5218	1694	17317	3223	4521	3038	6862	2660	5719	14776	2401	2648	2575	394	2565	2319	2362	4310	5425
5863	4300STDY7045719	Acinetobacter pittii	UFIV00000000	98	20	46	16	20	18	62	629	4285	3240	2792	2844	2625	2344	2588	2429	2627	126	2306	2514	2292	1981	2358	2214	2134	1580	1481	2170	1705	3321	3223	3001	3038	2547	2660	2564	2916	2401	2648	2575	394	2565	2319	2362	2244	2485
5864	F8_7S_7B	Acinetobacter pittii	JAFDSB000000000	17	21	23	10	20	13	20	64	4276	3219	2772	2844	2625	2344	2520	2429	1974	126	2306	3275	2292	1981	2358	2214	2115	1580	1481	2170	1694	3346	3248	2982	14303	2568	2660	2586	2903	2401	2648	2575	394	2565	2319	2362	2244	2485
5865	UKK-0520	Acinetobacter pittii	MDHY00000000	113	116	112	64	124	18	108	779	20726	3237	2772	2844	13586	11721	2588	2429	2627	126	2306	2514	2292	1981	2358	342	2115	1580	1481	2170	1694	16742	16731	6340	3038	13922	14278	2564	2916	9505	2648	2564	394	2565	2319	2362	4310	5425
5866	ARLG1803	Acinetobacter pittii	NGGT00000000	17	21	23	10	20	13	20	64	4276	3219	2772	2844	2625	2344	2520	2429	1974	126	2306	3275	2292	1981	2358	2214	2115	1580	1481	2170	1694	3346	3248	2982	3037	2568	2660	2586	2903	2401	2648	2575	394	2565	2319	2362	2244	2485
5867	IHIT32685	Acinetobacter pittii	NWVY00000000	17	20	23	10	20	18	27	93	4276	3219	2772	2844	2625	2344	2588	2429	2627	2401	2306	2514	2292	1981	2358	342	2115	1580	1481	2170	1694	7014	3223	2982	6178	2547	2660	2564	2903	5406	2650	5554	394	2565	2319	2362	2244	5418
5868	HDV312665	Acinetobacter pittii	NQXE00000000	17	20	23	10	20	18	27	93	4276	3219	2772	2844	2625	2344	2588	2429	2627	2401	2306	2514	2292	1981	2358	342	2115	1580	1481	2170	1694	7014	3223	2982	26133	2547	2660	2564	2903	5406	2650	5554	394	2565	2319	2362	2244	5418
5869	ABBL010	Acinetobacter pittii	LLCQ00000000	17	20	23	10	20	18	27	93	4276	3219	2772	2844	2625	2344	2588	2429	2627	2401	2306	2514	2292	1981	2358	342	2115	1580	1481	2170	1694	7014	3223	2982	7833	2547	2660	2564	2903	5406	7210	5554	394	2565	2319	2362	2244	5418
5870	TG41247	Acinetobacter pittii	RFEV00000000	23	20	23	16	25	18	20	70	6809	5544	5070	5302	4919	2344	2588	2429	1974	2401	4461	2514	2314	1981	2358	2214	2115	1580	1481	2170	1705	3346	5832	5370	3038	2568	4937	2564	5080	2401	2648	2575	394	2565	2319	2362	4310	4680
5871	PR318	Acinetobacter pittii	NGDI00000000	17	20	23	10	20	18	27	93	4276	3219	2772	2844	2625	2344	2588	2429	2627	2401	2306	2514	2292	1981	2358	342	2115	1580	1481	2170	1694	7014	3223	2982	6178	2547	2660	2564	2903	5406	2650	5554	394	2565	2319	2362	2244	5418
5872	ABBL031	Acinetobacter pittii	LLDL00000000	17	21	23	10	20	13	20	64	4276	3219	2772	2844	2625	2344	2520	2429	2627	126	2306	3275	6164	1981	2358	2214	2115	1580	1481	2170	1694	3346	3248	2982	3016	2568	2660	2586	2903	2401	2648	2564	394	2565	2319	2362	2244	2485
5873	PR330	Acinetobacter pittii	NGDT00000000	17	20	23	10	20	13	20	63	4276	3219	2772	2844	2625	2344	2588	2429	2627	126	2306	2514	2292	1981	2358	2214	2115	1580	1481	2170	1694	3346	3248	2982	3016	2568	2660	2586	2903	2401	2648	2564	394	2565	2319	2362	2244	2485
5874	TG41017	Acinetobacter pittii	RFER00000000	23	20	23	16	25	18	20	70	6809	5544	5070	5302	4919	2344	2588	2429	1974	2401	4461	2514	2314	1981	2358	2214	2115	1580	1481	2170	1705	3346	5832	5370	3038	2568	4937	2564	5080	2401	2648	2575	394	2565	2319	2362	4310	4680
5875	ARLG1779	Acinetobacter pittii	NGGI00000000	17	21	23	10	20	13	20	64	4276	3219	2772	2844	2625	2344	2520	2429	2627	126	2306	3275	2292	1981	2358	2214	2115	1580	1481	2170	1694	3346	3248	2982	3016	2568	2660	2586	2903	2401	2648	2564	394	2565	2319	2362	4934	2485
5876	ARLG1839	Acinetobacter pittii	NGHJ00000000	60	21	46	10	20	18	20	396	4276	21594	2772	2844	2625	16059	2520	2429	2627	126	2306	3275	2292	1981	2358	2214	2115	1580	1481	2170	1694	3346	16095	2982	3016	2568	19234	2564	2903	2401	2648	2564	394	2565	11869	2362	2244	2485
5877	IIF1SW-P2	Acinetobacter pittii	JACDOY000000000	17	21	23	10	20	13	20	64	4276	3219	2772	2844	2625	2344	2520	2429	1974	126	2306	3275	2292	1981	2358	2214	2115	1580	1481	2170	1694	3346	3248	2982	14303	2568	2660	2586	2903	2401	2648	2575	394	2565	2319	2362	2244	2485
5878	ARLG1937	Acinetobacter pittii	NGIL00000000	17	20	23	10	20	18	27	93	4276	3219	2772	2844	2625	2344	2588	2429	2627	2401	2306	2514	2292	1981	2358	342	2115	1580	1481	2170	1694	7014	3223	2982	6178	2547	2660	2564	2903	5406	2650	5554	394	2565	2319	2362	2244	17241
5879	ARLG1804	Acinetobacter pittii	NGGU00000000	17	20	23	10	20	18	27	93	4276	3219	2772	2844	2625	2344	2588	2429	2627	2401	2306	2514	2292	1981	2358	342	2115	1580	1481	2170	1694	7014	3223	2982	6178	2547	2660	2564	2903	5406	2650	5554	394	2565	2319	2362	2244	5418
5880	IIF1SW-P4	Acinetobacter pittii	JACDPA000000000	17	21	23	10	20	13	20	64	4276	3219	2772	2844	2625	2344	2520	2429	1974	126	2306	3275	2292	1981	2358	2214	2115	1580	1481	2170	1694	3346	3248	2982	14303	2568	2660	2586	2903	2401	2648	2575	394	2565	2319	2362	2244	2485
5881	IIF1SW-P3	Acinetobacter pittii	JACDOZ000000000	17	21	23	10	20	13	20	64	4276	3219	2772	2844	2625	2344	2520	2429	1974	126	2306	3275	2292	1981	2358	2214	2115	1580	1481	2170	1694	3346	3248	2982	14303	2568	2660	2586	2903	2401	2648	2575	394	2565	2319	2362	2244	2485
5882	PR367	Acinetobacter pittii	NGCU00000000	17	21	23	10	20	13	20	64	4276	3219	2772	2844	2625	2344	2520	2429	2627	126	16484	3275	2292	1981	2358	2214	2115	1580	1481	2170	1694	3346	3248	2982	3016	2568	2660	2586	2903	2401	2648	2564	394	2565	2319	2362	2244	2485
5883	NBRC 110504	Acinetobacter pittii	BBTQ00000000	36	20	38	16	38	18	20	119	8233	6599	5990	2844	5726	2344	2520	2429	2627	126	2306	2514	2314	1981	2358	2214	2115	1580	1481	2170	1694	7017	6905	6331	6180	2568	2660	5721	2916	2401	2648	2575	394	5642	2319	2362	4310	2485
5884	PR339	Acinetobacter pittii	NGEB00000000	17	21	23	10	20	18	20	744	4276	3219	2772	2844	2625	2344	2520	2429	2627	2401	2306	3275	2292	1981	2358	342	2115	1580	1481	2170	1694	3346	3223	2982	6178	2547	2660	2586	2903	2401	2648	5554	394	2565	2319	2362	2244	5418
5885	HU_AC	Acinetobacter pittii	JAFBIK000000000	36	20	38	16	38	18	20	119	8233	6599	5990	2844	4063	2344	2520	2429	2627	126	2306	2514	2292	1981	2358	2214	2115	1580	1481	2170	1694	7017	6905	6340	6180	2568	5824	5721	2916	5412	2648	2575	394	2565	2319	2362	4922	5422
5886	TUM16165	Acinetobacter pittii	BKDB00000000	36	20	38	16	38	18	20	119	8233	6599	5990	2844	4063	2344	2520	2429	2627	126	2306	2514	2292	1981	2358	2214	2115	1580	1481	2170	1694	7017	6905	6340	6180	2568	5824	5721	2916	5412	2648	2575	394	2565	2319	2362	4922	5422
5887	St-15559-91	Acinetobacter pittii	MDIY00000000	17	20	23	10	20	18	27	93	4276	3219	2772	2844	2625	2344	2588	2429	2627	2401	2306	2514	2292	1981	2358	342	2115	1580	1481	2170	1694	7014	3223	2982	6178	2547	2660	2564	2903	5406	2650	5554	394	2565	2319	2362	2244	5418
5888	ABBL024	Acinetobacter pittii	LLDE00000000.1	45	58	44	10	20	18	20	643	11568	8725	2772	2844	2625	2344	2520	2429	1974	2401	2306	2514	2292	1981	2358	2214	2115	1580	1481	2170	1694	3321	3223	2982	6178	2547	2660	2564	2903	2401	2648	2575	394	2565	2319	2362	2244	2485
5889	PR348	Acinetobacter pittii	NGEJ00000000	36	20	38	16	38	18	20	119	8233	6599	5990	2844	5726	2344	2520	2429	2627	126	2306	2514	2314	1981	2358	2214	2115	1580	1481	2170	1694	7017	6905	6331	6180	2568	2660	5721	2916	2401	2648	2575	394	5642	2319	2362	4310	2485
5890	ACIN00255	Acinetobacter pittii	JADVKX000000000	45	58	44	10	20	18	56	321	11568	8725	2772	2844	2625	2344	2520	2429	1974	2401	2306	2514	58064	1981	6175	2214	2115	1580	1481	2170	1694	9264	3223	2982	6178	2547	2660	2564	2903	6945	7212	2575	394	2565	2319	2362	2244	2485
5891	ACIN00247	Acinetobacter pittii	JADVLE000000000	17	20	237	10	20	18	27	1704	4276	3219	2772	2844	2625	2344	2588	2429	2627	2401	2306	2514	2292	1981	2358	342	2115	1580	1481	2170	1694	7014	3223	2982	6178	2547	2660	2564	2903	5406	2650	5554	394	2565	2319	2362	2244	5418
5892	WC-136	Acinetobacter pittii	AMST00000000	17	21	23	10	20	13	20	64	4276	3219	2772	2844	2625	2344	2520	2429	2627	126	2306	3275	2292	1981	2358	2214	2115	1580	1481	2170	1694	3346	3248	2982	3016	2568	2660	2586	2903	2401	2648	2564	394	2565	2319	2362	2244	2485
5893	IIF1SW-P5	Acinetobacter pittii	JACDPB000000000	17	21	23	10	20	13	20	64	4276	3219	2772	2844	2625	2344	2520	2429	1974	126	2306	3275	2292	1981	2358	2214	2115	1580	1481	2170	1694	3346	3248	2982	14303	2568	2660	2586	2903	2401	2648	2575	394	2565	2319	2362	2244	2485
5894	TG29422	Acinetobacter pittii	RFEK00000000	36	20	38	16	38	18	20	119	8233	6599	5990	2844	4063	2344	2520	2429	2627	126	2306	2514	2292	1981	2358	2214	2115	1580	1481	2170	1694	7017	6905	6340	6180	2568	5824	5721	2916	5412	2648	2575	394	2565	2319	2362	4922	5422
5895	TG91976	Acinetobacter pittii	RFEY00000000	23	20	23	16	25	18	26	205	6809	5544	5070	5302	4919	2344	2588	2429	1974	2401	4461	2514	2314	1981	2358	2214	2115	1580	1481	2170	1705	7015	5832	5370	3038	2568	4937	5719	5080	2401	2648	2575	394	2565	2319	2362	4310	4680
5896	St-12275-92	Acinetobacter pittii	MDIA00000000	23	20	28	10	25	18	44	691	8245	5544	5988	2844	2625	2344	2588	2429	2627	2401	2306	2514	2292	1981	2358	2214	2115	1580	1481	2170	1705	5905	3223	2982	3016	2568	2660	2564	5080	2401	7213	2575	394	2565	5228	2362	2244	4680
5897	ACIN00202	Acinetobacter pittii	JADWNZ000000000	17	21	23	10	20	18	20	744	4276	3219	5988	2844	2625	2344	2520	2429	2627	2401	2306	3275	2292	1981	2358	2214	2115	1580	1481	2170	1694	3346	3223	2982	3016	2568	2660	2586	2903	2401	2648	2575	394	2565	5228	2362	2244	4680
5898	UKK-0545	Acinetobacter pittii	MDII00000000	17	21	23	10	20	18	20	744	4276	3219	5988	2844	2625	2344	2520	2429	2627	2401	2306	3275	2292	1981	2358	2214	2115	1580	1481	2170	1694	3346	3223	2982	3016	2568	2660	2564	2903	2401	2648	2575	394	2565	5228	2362	2244	4680
5899	ACIN00256	Acinetobacter pittii	JADVKW000000000	45	58	44	10	20	18	56	321	11568	8725	2772	2844	2625	2344	2520	2429	1974	2401	2306	2514	2292	1981	6175	2214	2115	1580	1481	2170	1694	9264	3223	2982	6178	2547	2660	2564	2903	6945	7212	2575	394	2565	2319	2362	2244	2485
5900	ABUH411	Acinetobacter pittii	MSMX00000000	17	21	23	10	20	18	27	248	4276	3219	2772	2844	2625	2344	2520	2429	2627	2401	2306	3275	2292	1981	6175	342	2115	1580	1481	2170	1694	7014	3223	2982	6178	2547	2660	2564	2903	5406	2650	5554	394	2565	2319	2362	13846	5418
5902	NBRC 110509	Acinetobacter pittii	BBUA00000000	36	20	38	16	38	18	20	119	8233	6599	5990	2844	5726	2344	2520	2429	2627	126	2306	2514	2314	1981	2358	2214	2115	1580	1481	2170	1694	7017	6905	6331	6180	2568	2660	5721	2916	2401	2648	2575	394	5642	2319	2362	4310	2485
5903	TG40858	Acinetobacter pittii	RFEP00000000	17	21	23	10	20	18	27	248	4276	3219	2772	2844	2625	2344	2520	2429	2627	2401	2306	3275	2292	1981	6175	342	2115	1580	1481	2170	1694	7014	3223	2982	6178	2547	2660	2564	2903	5406	2650	5554	394	2565	2319	2362	2244	5418
5904	UKK-0556	Acinetobacter pittii	MDIU00000000	17	21	23	10	20	18	27	248	4276	3219	2772	2844	2625	2344	2520	2429	2627	2401	2306	3275	2292	1981	2358	342	2115	1580	1481	2170	1694	7014	3223	2982	6178	2547	2660	2564	2903	5406	2650	5554	394	2565	2319	2362	2244	5418
5905	TG41243	Acinetobacter pittii	RFEU00000000	36	20	38	16	38	18	20	119	8233	6599	5990	2844	5726	2344	2520	2429	2627	126	2306	2514	2314	1981	2358	2214	2115	1580	1481	2170	1694	7017	6905	6331	6180	2568	2660	5721	2916	2401	2648	2575	394	5642	2319	2362	4310	2485
5907	UKK-0543	Acinetobacter pittii	MDIG00000000	17	20	23	10	20	13	20	63	4276	3219	2772	2844	2625	2344	2588	2429	2627	126	2306	2514	2292	1981	2358	2214	2115	1580	1481	2170	1694	3346	3248	2982	3016	2568	2660	2564	2903	2401	2648	2564	394	2565	2319	2362	2244	2485
5908	PR331	Acinetobacter pittii	NGDU00000000	17	20	23	10	20	13	20	63	4276	3219	2772	2844	2625	2344	2588	2429	2627	126	2306	2514	2292	1981	2358	2214	2115	1580	1481	2170	1694	3346	3248	2982	3016	2568	2660	2586	2903	2401	2648	2564	394	2565	2319	2362	2244	2485
5909	St-11469-92	Acinetobacter pittii	MDHP00000000	17	20	23	10	20	18	27	93	4276	3219	2772	2844	2625	2344	2588	2429	2627	2401	2306	2514	2292	1981	2358	342	2115	1580	1481	2170	1694	7014	3223	2982	6178	2547	2660	2564	2903	5406	2650	5554	394	2565	2319	2362	2244	5418
5910	ARLG1776	Acinetobacter pittii	NGGH00000000	17	20	23	10	20	18	27	93	4276	3219	2772	2844	2625	2344	2588	2429	2627	2401	2306	2514	2292	1981	2358	342	2115	1580	1481	2170	1694	7014	3223	2982	6178	2547	2660	2564	2903	5406	2650	5554	394	2565	2319	2362	2244	5418
5911	St-14379-92	Acinetobacter pittii	MDIW00000000	17	21	23	10	20	13	20	64	4276	3219	2772	2844	2625	2344	2520	2429	2627	126	2306	3275	2292	1981	2358	2214	2115	1580	1481	2170	1694	3346	3248	2982	3016	2568	2660	2586	2903	2401	2648	2564	394	2565	2319	2362	2244	2485
5912	AP56	Acinetobacter pittii	JAEFCU000000000	17	21	23	10	20	18	20	744	4276	3219	5988	2844	2625	2344	2520	2429	2627	2401	2306	3275	2292	1981	2358	2214	2115	1580	1481	2170	1694	3346	3223	2982	3016	2568	2660	2586	2903	2401	2648	2575	394	2565	5228	2362	2244	4680
5913	PR344	Acinetobacter pittii	NGEF00000000	17	20	23	10	20	13	20	63	4276	3219	2772	2844	2625	2344	2588	2429	2627	126	2306	2514	2292	1981	2358	2214	2115	1580	1481	2170	1694	3346	3248	2982	3016	2568	2660	2586	2903	2401	2648	2564	394	2565	2319	2362	2244	2485
5914	IHIT29592	Acinetobacter pittii	NWWA00000000	17	20	23	10	20	18	27	93	4276	3219	2772	2844	2625	2344	2588	2429	2627	2401	2306	2514	2292	1981	2358	342	2115	1580	1481	2170	1694	7014	3223	2982	6178	2547	2660	2564	2903	5406	2650	5554	394	2565	2319	2362	2244	5418
5915	St-17942-91	Acinetobacter pittii	MDJA00000000	23	20	28	10	25	18	44	691	8245	5544	2772	2844	2625	2344	2588	2429	2627	126	2306	2514	2292	1981	2358	2214	2115	1580	1481	2170	1705	5905	16095	2982	3016	2568	2660	2564	5080	2401	7213	12476	394	2565	11869	2362	2244	2485
5916	NBRC 110507	Acinetobacter pittii	BBTZ00000000	36	20	38	16	38	18	20	119	8233	6599	5990	2844	5726	2344	2520	2429	2627	126	2306	2514	2314	1981	2358	2214	2115	1580	1481	2170	1694	7017	6905	6331	6180	2568	2660	5721	2916	2401	2648	2575	394	5642	2319	2362	4310	2485
5917	St-20772-90	Acinetobacter pittii	MDHR00000000	17	21	23	10	20	13	20	64	4276	3219	2772	2844	2625	2344	2520	2429	2627	126	2306	3275	2292	1981	2358	2214	2115	1580	1481	2170	1694	3346	3248	2982	3016	2568	2660	2586	2903	2401	2648	2564	394	2565	2319	2362	2244	2485
5918	St-14569-91	Acinetobacter pittii	MDIX00000000	17	20	23	10	20	18	27	93	4276	3219	2772	2844	2625	2344	2588	2429	2627	2401	2306	2514	2292	1981	2358	342	2115	1580	1481	2170	1694	7014	3223	2982	6178	2547	2660	2564	2903	5406	2650	5554	394	2565	2319	2362	2244	5418
5919	UKK-0265	Acinetobacter pittii	MDHV00000000	23	20	23	16	25	18	26	205	6809	5544	5070	5302	4919	2344	2588	2429	1974	2401	4461	2514	2314	1981	2358	2214	2115	1580	1481	2170	1705	7015	5832	5370	3038	2568	4937	5719	5080	2401	2648	2575	394	2565	2319	2362	4310	4680
5920	PR393	Acinetobacter pittii	NGFA00000000	23	20	28	10	25	18	20	667	8245	5544	5988	2844	2625	2344	2588	2429	2627	2401	2306	2514	2292	1981	2358	2214	2115	1580	1481	2170	1705	9254	3223	2982	3016	2568	2660	2564	5080	2401	2648	2575	394	2565	5228	2362	2244	4680
5921	UKK-0546	Acinetobacter pittii	MDIJ00000000	106	20	48	10	116	18	65	776	11570	5544	2772	2844	4063	2344	14163	2429	1974	2401	5034	3275	2292	1981	2358	11725	5499	1580	1481	5761	1694	7875	3223	14828	14307	2568	5824	2564	2903	6945	6474	2575	394	2565	2319	2362	4310	2485
5922	UKK-0539	Acinetobacter pittii	MDIC00000000	17	20	23	10	20	13	20	63	4276	3219	14301	2844	2625	2344	2588	2429	2627	126	2306	2514	2292	1981	2358	2214	2115	1580	1481	2170	1694	3346	3248	2982	3016	2568	2660	2564	2903	2401	2648	2564	394	2565	2319	2362	2244	2485
5923	St-10592-91	Acinetobacter pittii	MDHO00000000	17	21	23	10	20	13	20	64	4276	3219	2772	2844	2625	2344	2520	2429	2627	126	2306	3275	2292	1981	2358	2214	2115	1580	1481	2170	1694	3346	3248	2982	3016	2568	2660	2586	2903	2401	2648	2564	394	2565	2319	2362	2244	2485
5924	AP864	Acinetobacter pittii	JAEFCW000000000	45	20	44	16	20	29	20	220	8279	3237	2772	2844	2625	2344	2520	2429	2627	126	5034	3275	2292	1981	2358	2214	2115	1580	1481	2170	1694	3321	6915	6340	3038	2568	2660	2564	2916	2401	2648	2575	394	2565	2319	2362	2244	2485
5925	St-19650-90	Acinetobacter pittii	MDHQ00000000	36	20	28	10	25	18	26	747	8245	5544	5988	2844	2625	2344	2588	2429	5916	126	2306	2514	2292	1981	2358	2214	2115	1580	1481	2170	1705	7015	3223	2982	3016	2568	2660	5719	5080	2401	2648	2575	394	2565	5228	2362	2244	4680
5926	ARLG1764	Acinetobacter pittii	NGHS00000000	23	20	28	10	25	18	20	667	8245	5544	5988	2844	2625	2344	2588	2429	2627	2401	2306	2514	2292	1981	2358	2214	2115	1580	1481	2170	1705	9254	3223	2982	3016	2568	2660	2564	5080	2401	2648	2575	394	2565	5228	2362	2244	4680
5927	AP984	Acinetobacter pittii	JAEHOG000000000	45	20	44	16	20	29	20	220	8279	3237	2772	2844	2625	2344	2520	2429	2627	126	5034	3275	2292	1981	2358	2214	2115	1580	1481	2170	1694	3321	6915	6340	3038	2568	2660	2564	2916	2401	2648	2575	394	2565	2319	2362	2244	2485
5928	UKK-0541	Acinetobacter pittii	MDIE00000000	17	20	23	10	20	13	20	63	4276	3219	2772	2844	2625	2344	2588	2429	2627	126	2306	2514	2292	1981	2358	2214	2115	1580	1481	2170	1694	3346	3248	2982	3016	2568	2660	2564	2903	2401	2648	2564	394	2565	2319	2362	2244	2485
5929	ARLG1789	Acinetobacter pittii	NGGL00000000	23	20	28	10	25	18	20	667	8245	5544	5988	2844	2625	2344	2588	2429	2627	2401	2306	2514	2292	1981	2358	2214	2115	1580	1481	2170	1705	9254	3223	2982	3016	2568	2660	2564	5080	2401	2648	2575	394	2565	5228	2362	2244	4680
5930	AP436	Acinetobacter pittii	JAEHHM000000000	17	20	23	10	20	13	20	63	51934	3219	2772	2844	2625	2344	2588	2429	2627	126	2306	2514	2292	1981	2358	2214	2115	1580	1481	2170	1694	3346	3248	2982	3016	2568	2660	2586	2903	2401	2648	2564	394	2565	2319	2362	2244	2485
5931	ARLG1950	Acinetobacter pittii	NGIQ00000000	17	20	23	10	20	13	20	63	4276	3219	2772	2844	2625	2344	2588	2429	1974	126	2306	2514	2292	1981	2358	2214	2115	1580	1481	2170	1694	9254	3248	2982	3037	2568	2660	2564	2903	2401	2648	2575	394	2565	2319	2362	2244	2485
5932	TG22176	Acinetobacter pittii	RFEI00000000	17	20	23	10	20	18	27	93	4276	3219	2772	2844	2625	2344	2588	2429	2627	2401	2306	2514	2292	1981	2358	342	2115	1580	1481	2170	1694	7014	3223	2982	6178	2547	2660	2564	2903	5406	2650	5554	394	2565	2319	2362	2244	5418
5933	UKK-0551	Acinetobacter pittii	MDIP00000000	17	20	23	10	20	13	20	63	4276	3219	2772	2844	2625	2344	2588	2429	2627	126	2306	2514	2292	1981	2358	2214	2115	1580	1481	2170	1694	3346	3248	2982	3016	2568	2660	2586	2903	2401	2648	2564	394	2565	2319	2362	2244	2485
5934	PR316	Acinetobacter pittii	NGEN00000000	23	20	28	10	25	18	20	667	8245	5544	5988	2844	2625	2344	2588	2429	2627	2401	2306	2514	2292	1981	2358	2214	2115	1580	1481	2170	1705	9254	3223	2982	3016	2568	2660	2564	5080	2401	2648	2575	394	2565	5228	2362	2244	4680
5935	ABBL046	Acinetobacter pittii	LLEA00000000	45	58	44	10	20	18	20	643	11568	8725	2772	2844	2625	2344	2520	2429	1974	2401	2306	2514	2292	1981	2358	2214	2115	1580	1481	2170	1694	3321	3223	2982	6178	2547	2660	2564	2903	2401	2648	2575	394	2565	2319	2362	2244	2485
5936	KCJK1729	Acinetobacter pittii	LYQN00000000	266	20	46	16	264	18	231	1705	20309	3219	13865	2844	4063	2344	2520	2429	2627	126	2306	3275	2292	11646	2358	2214	2115	1580	1481	5761	1694	16724	16080	4521	3038	2568	2660	2564	2916	2401	2648	2575	394	2565	5228	2362	4310	5425
5937	ACIN00216	Acinetobacter pittii	JADWNX000000000	17	21	23	10	20	13	20	64	76284	3219	2772	2844	2625	2344	2520	2429	1974	126	2306	3275	2292	1981	2358	2214	2115	1580	1481	2170	1694	3346	3248	2982	3037	2568	2660	2564	2903	2401	2648	2575	394	2565	2319	2362	2244	2485
5938	LC510	Acinetobacter pittii	LBHY00000000	54	20	46	36	265	137	227	1746	11571	8728	2792	2844	4063	2344	2588	2429	2627	4560	2306	6779	2292	1981	2358	5965	2134	1580	1481	2170	1694	9266	8906	4521	3038	7147	5824	7080	7837	2401	5815	2575	394	7106	2319	2362	5985	6691
5939	UKK-0542	Acinetobacter pittii	MDIF00000000	17	20	23	10	20	13	20	63	4276	3219	2772	2844	2625	2344	2588	2429	2627	126	2306	2514	2292	1981	2358	2214	2115	1580	1481	2170	1694	3346	3248	2982	3016	2568	2660	2564	2903	2401	2648	2564	394	2565	2319	2362	2244	2485
5940	TG22174	Acinetobacter pittii	RFEH00000000	23	20	46	10	64	18	119	1718	41936	3219	2772	2844	4063	2344	2588	2429	1974	2401	2306	2514	2292	1981	2358	2214	2115	1580	1481	2170	1705	7875	16096	33873	3016	2568	5824	2564	7836	2401	6474	2575	394	2565	2319	2362	4310	2485
5941	TUM16154	Acinetobacter pittii	BKCQ00000000	17	20	23	10	20	13	20	63	51934	3219	2772	2844	2625	2344	2588	2429	2627	126	2306	2514	2292	1981	2358	2214	2115	1580	1481	2170	1694	3346	3248	2982	3016	2568	2660	2564	2903	2401	2648	2564	394	2565	2319	2362	2244	2485
5942	MGYG-HGUT-02346	Acinetobacter pittii	CABMHX000000000	66	21	48	35	72	18	62	1753	8241	3219	2772	2844	2625	2344	2520	2429	5915	36724	2306	3275	2292	1981	2358	2214	2115	1580	1481	2159	3512	7013	3223	2982	3016	5721	2660	2564	2903	2401	5815	2564	394	2565	2319	2362	2244	2485
5943	FC8876	Acinetobacter pittii	LBCP00000000	45	58	44	10	20	18	20	643	11568	8725	2772	2844	2625	2344	2520	2429	1974	2401	2306	2514	2292	1981	2358	2214	2115	1580	1481	2170	1694	3346	3223	2982	6178	2547	2660	2564	2903	2401	2648	2575	394	2565	2319	2362	2244	2485
5944	332_ABCC	Acinetobacter pittii	JVLG00000000	23	20	28	10	25	18	20	667	8245	5544	5988	2844	7098	2344	2588	2429	2627	2401	2306	2514	2292	1981	2358	2214	2115	1580	1481	2170	1705	9254	3223	2982	3016	2568	2660	2564	5080	2401	2648	2575	394	2565	5228	2362	2244	4680
5945	UKK-0549	Acinetobacter pittii	MDIN00000000	17	20	23	10	20	13	44	746	4276	3219	2772	2844	2625	2344	2588	2429	2627	126	2306	2514	2292	1981	2358	2214	2115	1580	1481	2170	1694	5905	3248	2982	3016	2568	2660	2564	2903	2401	7213	2564	394	2565	2319	2362	2244	2485
5946	UKK-0553	Acinetobacter pittii	MDIR00000000	17	20	23	10	20	13	20	63	4276	15990	2772	2844	2625	2344	2588	2429	1974	126	2306	2514	2292	1981	2358	2214	2115	1580	1481	2170	1694	3346	3248	2982	3037	2568	7419	2564	2903	2401	2648	2575	394	7107	2319	2362	2244	2485
5947	St-12828-92	Acinetobacter pittii	MDIV00000000	17	21	23	10	20	18	20	744	4276	3219	2772	2844	2625	2344	2520	2429	2627	2401	2306	3275	2292	1981	2358	342	2115	1580	1481	2170	1694	3346	3223	2982	6178	2547	2660	2586	2903	2401	2648	5554	394	2565	2319	2362	2244	5418
5948	UKK-0245	Acinetobacter pittii	MDHT00000000	17	20	23	10	20	18	27	93	4276	3219	2772	2844	2625	2344	2588	2429	2627	2401	2306	2514	2292	1981	2358	342	2115	1580	1481	2170	1694	7014	3223	2982	6178	2547	2660	2564	2903	5406	2650	5554	394	2565	2319	2362	2244	5418
5949	UKK-0554	Acinetobacter pittii	MDIS00000000	48	20	23	16	25	18	26	249	4276	3240	5988	2844	2625	2344	2588	2429	5916	126	2306	2514	2292	1981	2358	2214	2115	1580	1481	2170	1705	17318	3223	2982	3016	2568	2660	5719	14777	13084	14118	2575	394	2565	5228	2362	2244	4680
5950	UKK-0548	Acinetobacter pittii	MDIM00000000	17	21	23	10	20	18	27	248	4276	3219	2772	2844	2625	2344	14173	2429	2627	2401	2306	3275	2292	1981	2358	342	2115	1580	1481	2170	1694	7014	3223	2982	6178	2547	2660	2564	2903	5406	2650	5554	394	12;2565	2319	2362	2244	5418
5951	ABUH403	Acinetobacter pittii	NDFE00000000	17	20	23	10	20	18	27	93	4276	3219	2772	2844	2625	2344	2588	2429	2627	2401	2306	2514	2292	1981	2358	342	2115	1580	1481	2170	1694	22776	3223	2982	6178	18518	2660	2564	2903	5406	2650	5554	394	2565	2319	2362	2244	5418
5952	UKK-0538	Acinetobacter pittii	MDIB00000000	17	20	23	10	20	13	20	63	4276	3219	2772	2844	2625	2344	2588	2429	1974	126	2306	2514	2292	1981	2358	2214	2115	1580	1481	2170	1694	3346	3248	2982	3037	2568	7419	2564	2903	2401	2648	2575	394	7107	2319	2362	2244	2485
5953	UKK-0555	Acinetobacter pittii	MDIT00000000	17	20	23	10	20	18	27	93	4276	3219	2772	2844	2625	2344	2588	2429	2627	2401	2306	2514	2292	1981	2358	342	2115	1580	1481	2170	1694	7014	3223	2982	6178	2547	2660	2564	2903	5406	2650	5554	394	2565	2319	2362	2244	5418
5955	1451147	Acinetobacter pittii	JMNQ00000000	17	20	238	10	20	18	27	1706	4276	3219	2772	2844	2625	2344	2588	2429	2627	2401	2306	2514	2292	1981	2358	342	2115	1580	1481	2170	1694	7014	3223	2982	6178	2547	2660	2564	2903	5406	2650	5554	394	6355	2319	2362	5510	5418
5956	ABBL103	Acinetobacter pittii	LLHD00000000	17	20	23	10	20	18	27	93	4276	3219	2772	2844	2625	2344	2588	2429	2627	2401	2306	2514	2292	1981	2358	342	2115	1580	1481	2170	1694	7014	3223	2982	6178	2547	7418	2564	2903	5406	2650	5554	394	2565	2319	2362	2244	5418
5958	UKK-0536	Acinetobacter pittii	MDHZ00000000	36	20	38	16	38	18	20	119	8233	6599	5990	2844	5726	2344	2520	2429	2627	126	2306	2514	2314	1981	2358	2214	2115	1580	1481	2170	1694	7017	6905	6331	6180	2568	2660	5721	2916	2401	2648	2575	394	5642	2319	2362	4310	2485
5959	UKK-0250	Acinetobacter pittii	MDHU00000000	24	20	46	10	123	18	107	777	20724	15975	2772	2844	7102	2344	2520	2429	1974	1727	2306	2514	2314	1981	5081	2214	2115	1580	1481	5761	8016	7014	16726	8063	14700	6862	5824	13688	2916	5413	2650	2575	1609	2565	2319	2362	2244	2485
5960	UKK-0550	Acinetobacter pittii	MDIO00000000	36	20	38	16	38	18	20	119	8233	6599	5990	2844	5726	2344	2520	2429	2627	126	2306	2514	2314	1981	2358	2214	2115	1580	1481	2170	1694	7017	6905	6331	6180	2568	2660	5721	2916	2401	2648	2575	394	5642	2319	2362	4310	2485
5961	ABBL075	Acinetobacter pittii	LLGF00000000	36	20	38	16	38	18	20	119	8233	6599	5990	2844	4063	2344	2520	2429	2627	126	2306	2514	2292	1981	2358	2214	2115	1580	1481	2170	1694	7017	6905	6340	6180	2568	5824	5721	2916	5412	2648	2575	394	7104	2319	2362	4922	5422
5962	UKK-0540	Acinetobacter pittii	MDID00000000	112	21	111	36	20	18	106	778	20731	15976	2772	2844	4063	2344	2588	2429	1974	2401	2306	2514	2314	1981	2358	2214	2115	1580	1481	2170	1694	4945	16734	14827	7836	2568	5824	2564	2916	13084	2648	2575	394	13619	2319	2362	4310	2485
5963	UKK-0327	Acinetobacter pittii	MDHW00000000	17	21	23	10	20	13	20	64	4276	3219	2772	2844	2625	2344	2520	2429	2627	126	2306	3275	2292	1981	2358	2214	2115	1580	1481	2170	1694	3346	3248	2982	3016	2568	2660	2586	2903	2401	2648	2564	394		2319	2362	2244	2485
5964	ABBL077	Acinetobacter pittii	LLGH00000000	23	20	28	10	25	18	20	667	8245	5544	5988	2844	2625	2344	2588	2429	2627	2401	2306	2514	2292	1981	2358	2214	2115	1580	1481	2170	1705	9254	3223	2982	3016	2568	2660	2564	5080	2401	2648	2575	394	2565	5228	2362	2244	4680
5965	ABBL078	Acinetobacter pittii	LLGI00000000	23	20	28	10	25	18	20	667	8245	5544	5988	2844	2625	2344	2588	2429	2627	2401	2306	2514	2292	1981	2358	2214	2115	1580	1481	2170	1705	9254	3223	2982	3016	2568	2660	2564	5080	2401	2648	2575	394	2565	5228	2362	2244	4680
5966	ABBL090	Acinetobacter pittii	LLGR00000000	17	20	23	10	20	13	20	63	4276	3219	2772	2844	2625		2588	2429	2627	126	2306	2514	2292	1981	2358	2214	2115		1481	2170	1694	3346	3248	8061	3016	2568	2660	2586		2401	2648	2564	394	2565	2319	2362	2244	2485
5967	ABBL096	Acinetobacter pittii	LLGX00000000	17	20	23	10	20	18	27	93	4276	3219	2772	2844	2625	2344	2588	2429	2627	2401	2306	2514	2292	5528	2358	342	2115	1580	1481	2170	1694	7014	3223	2982	6178	2547	2660	2564	2903	5406	2650	5554	394	2565	2319	2362	2244	5418
5969	ABBL126	Acinetobacter pittii	LLHW00000000	17	21	23	10	20	13	20	64	4276	3219	2772	2844	2625	2344	2520	2429	1974	126	2306	3275	2292	1981	2358	2214	2115	1580	1481	2170	1694	3346	8905	2982	3037	2568	2660	2586	2903	2401	2648	2575	394	2565	2319	2362	2244	2485
5970	ABBL148	Acinetobacter pittii	LLIO00000000	267	20	104	10	25	18	20	1707	11570	5544	5988	2844	2625	2344	2588	2429	2627	126	2306	2514	2292	1981	3657	2214	2115	1580	1481	2170	1705	5905	3223	2982	3016	2568	2660	2564	2916	2401	5025	2575	394	2565	5228	2362	2244	6690
5974	42F	Acinetobacter pittii	CBRO000000000	17	20	23	10	20	13	20	63	4276	3219	2772	2844	2625	2344	2588	2429	2627	126	2306	2514	2292	1981	2358	2214	2115	1580	1481	2170	1694	3346	3248	2982	3016	2568	2660	2564	2903	2401	2648	2564	394	2565	2319	2362	2244	2485
5975	D499	Acinetobacter pittii	AGFH00000000	17	20	23	10	20	13	20	63	4276	3219	2772	2844	2625	2344	2588	2429	2627	126	2306	2514	2292	1981	2358	2214	2115	1580	1481	2170	1694	3346	3248	2982	3016	2568	2660	2586	2903	2401	2648	2564	394	2565	2319	2362	2244	2485
5976	DSM 9306	Acinetobacter pittii	AIEF00000000	17	21	23	10	20	13	20	64	4276	3219	2772	2844	2625	2344	2520	2429	2627	126	2306	3275	2292	1981	2358	2214	2115	1580	1481	2170	1694	3346	3248	2982	3016	2568	2660	2586	2903	2401	2648	2564	394	2565	2319	2362	2244	2485
5977	TG6411	Acinetobacter pittii	AMJI00000000	98	20	239	16	20	18	62	1708	4285	3240	2792	2844	2625	2344	2588	2429	2627	126	2306	2514	2292	1981	2358	2214	2134	1580	1481	2170	1705	3321	3223	3001	3038	2547	2660	2564	2916	2401	2648	2575	394	2565	2319	2362	2244	2485
5978	ACIN00192	Acinetobacter pittii	JADWOD000000000	132	20	169	16	72	97	159	1234	76392	8725	2772	2844	4063	2344	2520	2429	1974	2401	2306	2514	2314	4450	2358	342	2115	1580	1481	2170	1694	74174	74542	6331	3016	2568	5824	2564	47486	2401	2648	2575	394	2565	2319	2362	4310	2485
5979	ACIN00188	Acinetobacter pittii	JADVOH000000000	179	55	163	16	176	49	114	1194	76527	67499	63870	2844	4063	2344	64507	2429	2627	2401	5034	3275	2292	1981	2358	342	5499	1580	49792	2170	1694	22777	74614	19795	7835	61669	5824	61921	65296	46304	2648	2564	394	5648	16953	2362	4920	6690
5980	TCM156	Acinetobacter pittii	LSAL00000000	137	132	137	67	144	18	20	1717	20312	3237	2772	2844	4063	2344	13404	2429	2627	11369	2306	2514	2314	11654	2358	2214	2115	1580	10009	2170	7689	16742	16096	6331	14307	2568	13780	2564	2916	9505	2648	2575	394	2565	2319	2362	4310	2485
5981	TCM178	Acinetobacter pittii	LSAM00000000	149	141	112	36	152	59	139	950	20662	3237	14299	2844	4063	2344	2588	2429	1974	2401	5034	2514	12125	1981	3657	342	2115	1580	1481	2170	1694	17316	16718	6334	14697	13922	5824	13687	2916	2401	2648	2575	394	2565	2319	2362	4310	5425
5982	WCHAP100012	Acinetobacter pittii	SGTH00000000	106	20	119	65	144	36	111	1333	45129	38869	2772	2844	4063	2344	2520	2429	2627	126	33568	2514	2292	1981	2358	2214	2115	1580	14241	2170	1694	37813	22464	31877	21278	2568	2660	2564	2916	2401	2648	2575	394	31213	2319	2362	4310	2485
5983	ABC	Acinetobacter pittii	MSPO00000000	268	20	240	10	25	18	115	1709	24028	3237	6700	2844	4063	2344	2520	5871	1974	2401	5034	2514	2314	1981	2358	2214	2115	1580	1481	2170	1694	20387	19802	8063	3038	2568	2660	2564	7836	6945	6474	2575	394	2565	2319	2362	2244	2485
5984	SCsl25	Acinetobacter pittii	VDIH00000000	23	20	46	10	64	18	119	1718	41936	3219	2772	2844	4063	2344	2588	2429	1974	2401	2306	2514	2292	1981	2358	2214	2115	1580	1481	2170	1705	7875	16096	33873	3016	2568	5824	2564	47486	2401	6474	2575	394	2565	2319	2362	4310	2485
5986	WCHAP100001	Acinetobacter pittii	SGTR00000000	269	141	241	10	64	139	65	1710	45128	38868	36787	2844	5730	2344	2520	2429	1974	126	5034	2514	2292	1981	2358	2214	2115	1580	1481	2170	1694	43090	43551	4521	3038	6862	2660	2564	2916	6945	2648	2575	394	2565	5228	2362	4310	2485
5987	4300STDY7045887	Acinetobacter pittii	UFOG00000000	45	20	44	16	25	29	20	207	20720	3237	2772	2844	2625	2344	2520	2429	2627	126	5034	3275	2292	1981	2358	2214	2115	1580	1481	2170	1694	3321	6915	6340	3038	2568	2660	2564	2916	2401	2648	2575	394	2565	2319	2362	2244	2485
5988	MCR53	Acinetobacter pittii	NQXF00000000	270	20	242	64	129	30	100	1711	20726	3240	13865	2844	4063	2344	25340	2429	1974	2401	5034	3275	13621	14026	2358	342	12247	1580	1481	2170	1694	29947	29892	25318	26141	6862	5824	2564	2916	2401	25264	2575	394	2565	2319	2362	4310	5425
5989	MCR8900	Acinetobacter pittii	NQXJ00000000	271	236	243	39	267	41	160	1712	31339	27217	25291	27537	23687	2344	2541	23184	1974	22348	2306	24027	2314	22508	2358	2214	2115	1580	1481	2170	16120	29948	29896	2986	7834	2568	26402	24443	26695	23168	7211	2564	394	5647	2327	2362	2244	5422
5990	WCHAP100017	Acinetobacter pittii	SGTC00000000	23	20	23	10	268	18	26	1713	45130	5544	5988	2844	2625	2344	2588	2429	5916	126	2306	2514	2292	1981	2358	2214	2115	1580	1481	2170	1694	17318	3223	2982	3016	2568	2660	5719	5080	2401	14118	2575	394	35248	5228	2362	2244	4680
5991	WCHAP100010	Acinetobacter pittii	SGTJ00000000	45	20	44	16	20	29	20	220	8279	3237	2772	2844	2625	2344	2520	2429	2627	126	5034	3275	2292	1981	2358	2214	2115	1580	1481	2170	1694	3321	6915	6340	3038	2568	2660	2564	2916	2401	2648	2575	394	2565	2319	2362	2244	2485
5992	WCHAP100013	Acinetobacter pittii	SGTG00000000	17	20	23	10	20	18	27	93	4276	3219	2772	2844	2625	2344	2588	2429	2627	2401	2306	2514	2292	1981	2358	342	2115	1580	1481	2170	1694	7014	3223	2982	6178	2547	2660	2564	2903	5406	2650	5554	394	2565	2319	2362	2244	5418
5993	WCHAP100005	Acinetobacter pittii	SGTO00000000	17	20	23	10	20	18	27	93	4276	3219	2772	2844	2625	2344	2588	2429	2627	2401	2306	2514	2292	1981	2358	342	2115	1580	1481	2170	1694	7014	3223	2982	6178	2547	2660	2564	2903	5406	2650	5554	394	2565	2319	2362	2244	5418
5994	WCHAP100015	Acinetobacter pittii	SGTE00000000	17	20	23	10	20	13	20	63	4276	3219	2772	2844	2625	2344	2520	2429	1974	126	2306	2514	2292	1981	2358	2214	2115	1580	1481	2170	1694	3345	3248	2982	3037	2568	2660	2564	2903	2401	2648	2575	394	2565	2319	2362	2244	2485
5995	WCHAP100011	Acinetobacter pittii	SGTI00000000	17	20	23	10	20	18	27	93	4276	3219	2772	2844	2625	2344	2588	2429	2627	2401	2306	2514	2292	1981	2358	342	2115	1580	1481	2170	1694	7014	3223	2982	6178	2547	2660	2564	2903	5406	2650	5554	394	2565	2319	2362	2244	5418
5996	WCHAP100021	Acinetobacter pittii	SGTA00000000	269	141	241	10	64	139	65	1710	45128	38868	36787	2844	5730	2344	2520	2429	1974	126	5034	2514	2292	1981	2358	2214	2115	1580	1481	2170	1694	43090	43551	4521	3038	6862	2660	2564	2916	6945	2648	2575	394	2565	5228	2362	4310	2485
5997	AP1	Acinetobacter pittii	JAEFCT000000000	60	21	46	10	20	18	20	396	4276	21594	2772	2844	2625	2344	2520	2429	2627	126	2306	3275	2292	1981	2358	2214	2115	1580	1481	2170	1694	3346	16095	2982	3016	2568	2660	2564	2903	2401	2648	2564	394	2565	11869	2362	2244	2485
5998	WCHAP100002	Acinetobacter pittii	SGTQ00000000	36	20	38	16	38	18	20	119	8233	6599	5990	2844	4063	2344	2520	2429	2627	126	2306	2514	2292	1981	2358	2214	2115	1580	1481	2170	1694	7017	6905	6340	6180	2568	5824	5721	2916	5412	2648	2575	394	2565	2319	2362	4922	5422
5999	WCHAP100003	Acinetobacter pittii	SGTP00000000	269	141	241	10	64	139	65	1710	45128	38868	36787	2844	5730	2344	2520	2429	1974	126	5034	2514	2292	1981	2358	2214	2115	1580	1481	2170	1694	43090	43551	4521	3038	6862	2660	2564	2916	6945	2648	2575	394	2565	5228	2362	4310	2485
6000	WCHAP100009	Acinetobacter pittii	SGTK00000000	17	20	23	10	20	13	20	63	4276	3219	30521	2844	2625	2344	2588	2429	1974	126	2306	2514	2292	1981	2358	2214	2115	1580	1481	2170	1694	3345	3248	2982	3037	2568	2660	2564	2903	2401	2648	2575	394	2565	2319	2362	2244	2485
6001	WCHAP100007	Acinetobacter pittii	SGTM00000000	45	20	44	16	20	29	20	220	8279	3237	2772	2844	2625	2344	2520	2429	2627	126	5034	3275	2292	1981	2358	2214	2115	1580	1481	2170	1694	3321	6915	6340	3038	2568	2660	2564	2916	2401	2648	2575	394	2565	2319	2362	2244	2485
6002	DE0091	Acinetobacter pittii	VEGR00000000	23	20	28	10	25	18	26	214	8245	5544	5988	2844	2625	2344	2588	2429	1974	126	2306	2514	2292	1981	2358	2214	2115	1580	1481	2170	1694	7015	28414	2982	3016	2568	2660	5719	2903	2401	2648	2575	394	2565	5228	2362	2244	2485
6003	TCM292	Acinetobacter pittii	LSAK00000000	45	20	44	16	25	29	20	207	20720	3237	2772	2844	2625	2344	2520	2429	2627	126	5034	3275	2292	1981	2358	2214	2115	1580	1481	2170	1694	3321	6915	6340	3038	2568	2660	2564	2916	2401	2648	2575	394	2565	2319	2362	2244	2485
6004	WCHAP100006	Acinetobacter pittii	SGTN00000000	17	20	23	10	20	18	27	93	4276	3219	2772	2844	2625	2344	2588	2429	2627	2401	2306	2514	2292	1981	2358	342	2115	1580	1481	2170	1694	7014	3223	2982	6178	2547	2660	2564	2903	5406	2650	5554	394	2565	2319	2362	2244	5418
6005	AB33	Acinetobacter pittii	PXMD00000000	17	20	23	10	20	18	27	93	4276	3219	2772	2844	2625	2344	2588	2429	2627	2401	2306	2514	2292	1981	2358	342	2115	1580	1481	2170	16989	7014	3223	2982	6178	2547	2660	2564	2903	5406	2650	5554	394	2565	2319	2362	2244	5418
6006	WCHAP100022	Acinetobacter pittii	SGSZ00000000	45	20	44	16	20	29	20	220	8279	3237	2772	2844	2625	2344	2520	2429	2627	126	5034	3275	2292	1981	2358	2214	2115	1580	1481	2170	1694	3321	6915	6340	3038	2568	2660	2564	2916	2401	2648	2575	394	2565	2319	2362	2244	2485
6007	F8_7S_16B	Acinetobacter pittii	JAFDRO000000000	17	21	23	10	20	13	20	64	4276	3219	2772	2844	2625	2344	2520	2429	1974	126	2306	3275	2292	1981	2358	2214	2115	1580	1481	2170	1694	3346	3248	2982	14303	2568	2660	2586	2903	2401	2648	2575	394	2565	2319	2362	2244	2485
6008	WCHAP100014	Acinetobacter pittii	SGTF00000000	36	20	38	16	38	18	20	119	8233	6599	5990	2844	4063	2344	2520	2429	2627	126	2306	2514	2292	1981	2358	2214	2115	1580	1481	2170	1694	7017	6905	6340	6180	2568	5824	5721	2916	5412	2648	2575	394	2565	2319	2362	4922	5422
6009	F8_8S_6P	Acinetobacter pittii	JAFDSL000000000	17	21	23	10	20	13	20	64	4276	3219	2772	2844	2625	2344	2520	2429	1974	126	2306	3275	2292	1981	2358	2214	2115	1580	1481	2170	1694	3346	3248	2982	14303	2568	2660	2586	2903	2401	2648	2575	394	2565	2319	2362	2244	2485
6010	F8_8S_11B	Acinetobacter pittii	JAFDSE000000000	17	21	23	10	20	13	20	64	4276	3219	2772	2844	2625	2344	2520	2429	1974	126	2306	3275	2292	1981	2358	2214	2115	1580	1481	2170	1694	3346	3248	2982	14303	2568	2660	2586	2903	2401	2648	2575	394	2565	2319	2362	2244	2485
6011	F8_7S_6P	Acinetobacter pittii	JAFDSA000000000	17	21	23	10	20	13	20	64	4276	3219	2772	2844	2625	2344	2520	2429	1974	126	2306	3275	2292	1981	2358	2214	2115	1580	1481	2170	1694	3346	3248	2982	14303	2568	2660	2586	2903	2401	2648	2575	394	2565	2319	2362	2244	2485
6012	F8_7S_4B	Acinetobacter pittii	JAFDRX000000000	17	21	23	10	20	13	20	64	4276	3219	2772	2844	2625	2344	2520	2429	1974	126	2306	3275	2292	1981	2358	2214	2115	1580	1481	2170	1694	3346	3248	2982	14303	2568	2660	2586	2903	2401	2648	2575	394	2565	2319	2362	2244	2485
6013	F8_7S_17B	Acinetobacter pittii	JAFDRP000000000	17	21	23	10	20	13	20	64	4276	3219	2772	2844	2625	2344	2520	2429	1974	126	2306	3275	2292	1981	2358	2214	2115	1580	1481	2170	1694	3346	3248	2982	14303	2568	2660	2586	2903	2401	2648	2575	394	2565	2319	2362	2244	2485
6014	WCHAP100018	Acinetobacter pittii	SGTB00000000	17	21	23	10	20	18	27	248	4276	3219	2772	2844	2625	2344	2520	2429	2627	2401	2306	3275	2292	1981	2358	342	2115	1580	1481	2170	1694	7014	3223	2982	6178	2547	2660	2564	2903	5406	2650	5554	394	2565	2319	2362	2244	5418
6015	WCHAP100019	Acinetobacter pittii	SGWA00000000	17	21	23	10	20	18	27	248	4276	3219	2772	2844	2625	2344	2520	2429	2627	2401	2306	3275	2292	1981	2358	342	2115	1580	1481	2170	1694	7014	3223	2982	6178	2547	2660	2564	2903	5406	2650	5554	394	2565	2319	2362	2244	5418
6017	F8_7S_15B	Acinetobacter pittii	JAFDRN000000000	17	21	23	10	20	13	20	64	4276	3219	2772	2844	2625	2344	2520	2429	1974	126	2306	3275	2292	1981	2358	2214	2115	1580	1481	2170	1694	3346	3248	2982	14303	2568	2660	2586	2903	2401	2648	2575	394	2565	2319	2362	2244	2485
6018	XM1570	Acinetobacter pittii	AMXH00000000	23	20	23	16	25	18	20	70	6809	5544	5070	5302	4919	2344	2588	2429	1974	2401	4461	2514	2314	1981	2358	2214	2115	1580	1481	2170	1705	5905	5832	5370	3038	2568	4937	2564	5080	2401	5025	2575	394	2565	2319	2362	4310	4680
6019	WP19	Acinetobacter pittii	JQLC00000000	17	20	23	10	20	13	20	63	4276	3219	2772	2844	2625	2344	2588	2429	2627	126	2306	2514	2292	1981	2358	2214	2115	1580	1481	2170	1694	3346	3248	2982	3016	2568	2660	2586	2903	2401	2648	2564	394	2565	2319	2362	2244	2485
6020	AMA2	Acinetobacter pittii	VYTM00000000	17	20	23	10	20	18	27	93	4276	3219	2772	2844	2625	2344	2588	2429	2627	2401	2306	2514	2292	1981	2358	342	2115	1580	1481	2170	1694	7014	3223	2982	6178	2547	2660	2564	2903	5406	2650	5554	394	43828	2319	2362	2244	5418
6022	OCU_Ac6	Acinetobacter pittii	BHGC00000000	17	20	23	10	20	13	20	63	4276	3219	30521	2844	2625	2344	2520	2429	1974	126	2306	2514	2292	1981	2358	2214	2115	1580	1481	2170	1694	3345	3248	2982	3037	2568	2660	2564	2903	2401	2648	2575	394	2565	2319	2362	2244	2485
6023	UNC434CL69Tsu2S25	Acinetobacter pittii	FOEA00000000	23	20	28	10	25	18	20	667	8245	5544	5988	2844	2625	2344	2588	2429	2627	2401	2306	2514	2292	1981	2358	2214	2115	1580	1481	2170	1705	9254	3223	2982	3016	2568	2660	2564	5080	2401	2648	2575	394	13620	5228	2362	2244	4680
6024	DE0027	Acinetobacter pittii	VEIH00000000	17	20	23	10	20	18	27	93	4276	3219	2772	2844	2625	2344	2588	2429	2627	2401	2306	2514	2292	1981	2358	342	2115	1580	1481	2170	1694	7014	3223	2982	6178	2547	2660	2564	2903	5406	2650	5554	394	2565	2319	2362	2244	5418
6025	MCR16048	Acinetobacter pittii	NQXN00000000	17	20	23	10	20	18	27	93	4276	3219	2772	2844	2625	2344	2588	2429	2627	2401	2306	2514	2292	1981	2358	342	2115	1580	1481	2170	1694	7014	3223	2982	26133	2547	2660	2564	2903	5406	2650	5554	394	2565	2319	2362	2244	5418
6026	AP273	Acinetobacter pittii	JAEFCV000000000	17	21	23	10	20	18	20	744	4276	3219	5988	2844	2625	2344	2520	2429	2627	2401	2306	3275	2292	1981	2358	2214	2115	1580	1481	2170	1694	3346	3223	2982	3016	2568	2660	2586	2903	2401	2648	2575	394	2565	5228	2362	2244	4680
6028	WCHAP100008	Acinetobacter pittii	SGTL00000000	17	20	23	10	20	13	20	63	4276	3219	2772	2844	2625	2344	2520	2429	1974	126	2306	2514	2292	1981	2358	2214	2115	1580	1481	2170	1694	43091	3248	2982	3037	2568	2660	2564	2903	2401	2648	2575	394	2565	2319	2362	2244	2485
6029	CEB-Ap	Acinetobacter pittii	NGAB00000000	17	20	23	10	20	18	27	93	4276	3219	2772	2844	2625	2344	2588	2429	2627	2401	2306	2514	2292	1981	2358	342	2115	1580	1481	2170	1694	7014	3223	2982	6178	2547	2660	2564	2903	5406	2650	5554	394	2565	2319	2362	2244	5418
6030	ACIN00195	Acinetobacter pittii	JADWOC000000000	23	20	28	10	25	18	20	667	8245	5544	5988	2844	2625	2344	2588	2429	2627	2401	2306	2514	2292	1981	2358	2214	2115	1580	1481	2170	1705	9254	3223	2982	3016	2568	2660	2564	5080	2401	2648	2575	394	2565	5228	2362	2244	4680
6031	AMA10	Acinetobacter pittii	VYTU00000000	45	162	138	10	20	18	56	1170	11568	8726	2772	2844	2625	2344	2520	2429	2627	2401	2306	2514	2292	1981	6175	342	2115	1580	1481	2170	1694	9264	3223	2982	6178	2547	2660	2564	2903	6945	7212	5554	394	2565	2319	2362	2244	5418
6032	AS012594	Acinetobacter pittii	VLVU00000000	45	20	44	16	20	29	20	220	8279	3237	2772	2844	2625	2344	2520	2429	2627	126	5034	3275	2292	1981	2358	2214	2115	1580	1481	2170	1694	3321	6915	6340	3038	2568	2660	2564	2916	2401	2648	2575	394	2565	2319	2362	2244	2485
6033	AS012606	Acinetobacter pittii	VMBK00000000	17	20	23	10	20	18	27	93	4276	3219	2772	2844	2625	2344	2588	2429	2627	2401	2306	2514	2292	1981	2358	342	2115	1580	1481	2170	1694	7014	3223	2982	6178	2547	2660	2564	2903	5406	2650	5554	394	2565	2319	2362	2244	5418
6034	OCU_Ac3	Acinetobacter pittii	BHFZ00000000	17	21	23	10	20	13	20	64	4276	3219	2772	2844	2625	2344	2520	2429	1974	126	2306	3275	2292	1981	2358	2214	2115	1580	1481	2170	1694	3345	3248	2982	34087	2568	2660	2564	2903	2401	2648	2575	394	2565	2319	2362	2244	2485
6035	OCU_Ac12	Acinetobacter pittii	BHGI00000000	23	20	28	10	25	18	20	667	8245	5544	5988	2844	2625	2344	2588	2429	2627	2401	2306	2514	2292	1981	2358	2214	2115	1580	1481	2170	1705	9254	3223	2982	3016	2568	2660	2564	5080	2401	2648	2575	394	2565	5228	2362	2244	4680
6037	UBA2478	Acinetobacter pittii	DDPC00000000	60	21	46	10	20	18	20	396		21594	2772	2844	2625	16059	2520	2429	2627	126	2306	3275	2292	1981	2358	2214	2115	1580	1481		1694	3346	16095	2982	3016	2568	19234	2564	2903	2401	2648	2564	394	2565	11869	2362	2244	2485
6038	UBA4954	Acinetobacter pittii	DHAM00000000	273	55	27	16	269	140	114	1714	39066	23095	20784	21913	19343	2344	18983	2429	2627	2401	5034	18563	17675	1981	2358	342	5499	1580	14241	2170	1694	22777	23517	19795	21278	9639	20013	2564	21388	13084	20017	2564	394	19352	17746	2362	16752	6690
6041	UBA11292	Acinetobacter pittii	DPKB00000000	17	21	23	10	20	18	27	248	4276	3219	2772	2844	2625	2344	2520	2429	2627	2401	2306	3275	2292	1981	2358	342	2115	1580	1481	2170	1694	7014	3223	2982	33100	2547	2660	2564	2903	5406	2650	5554	394	2565	2319	2362	2244	5418
6405	PBJ7	Acinetobacter populi	NEXX00000000.1	323	274	287	158	320	175	279	1789	27548	21615	19307	20335	17869	16078	18999	16642	18602	16049	16489	17744	16381	16485	16473	16139	14905	14397	14243	15812	10775	22802	22489	19797	19894	18522	19237	17942	19907	17866	18622	16807	16539	18261	16957	16875	15840	17259
6408	AC 877	Acinetobacter portensis	LWRV00000000	325	276	290	161	322	177	281	1791	54922	45880	43192	47598	40036	34507	43236	39017	43991	37085	38968	40847	38827	38059	39335	34898	32630	32838	32865	35149	27163	50231	50776	42361	43703	41649	44692	41334	44673	38277	42947	40309	38705	41141	39727	38690	37342	39475
6569	B301	Acinetobacter portensis	JAAARQ01.1	357	276	321	161	351	206	281	1844	62164	45880	49899	47598	40036	34507	43236	39017	43991	37085	38968	40847	38827	38059	39335	34898	32630	32838	32865	35149	27163	50231	57907	42361	50314	41649	51445	41334	44673	38277	42947	40309	38705	47957	39727	38690	43346	39475
6406	ANC 4149	Acinetobacter pragensis	LUAW00000000.1	324	275	288	159	321	176	299	1815	17026	12442	11051	12268	10450	10905	11414	10563	13255	10248	10990	11419	10565	10233	9988	10779	8510	9023	7771	8912	6355	14180	13859	12903	13313	11205	13088	10221	11989	11362	11992	10795	9814	10466	11267	10613	10571	11729
6407	NIPH 809	Acinetobacter proteolyticus	APOI00000000.1	134	130	289	160	307	73	280	1817	8328	3800	6032	6233	5759	2929	5682	5300	5947	5168	5050	5539	3051	4466	3019	4845	2771	386	2702	4704	1321	7062	6951	6372	6218	5761	5847	5751	6075	5446	5851	5573	5158	5673	3054	5181	4941	5437
7211	ANC 3849	Acinetobacter proteolyticus	MKKJ00000000.1	134	130	275	71	307	164	266	1966	20294	3800	13835	14725	5759	2929	5682	5300	13485	3108	5050	5539	3051	2663	3019	4845	2771	386	1959	4704	1321	7062	16064	14411	14280	5761	5847	5751	14375	12773	5851	12451	5158	5673	3054	5181	4941	5437
7212	2P01AA	Acinetobacter proteolyticus	PISJ00000000.1	396	130	275	208	307	73	352	1967	30593	26124	13835	6233	5759	19986	5682	5300	13485	5168	5050	5539	3051	2663	3019	19833	2771	386	1959	4704	3520	7062	28836	6372	14280	23804	5847	5751	6075	21958	24703	5573	5158	5673	3054	5181	20688	5437
6409	ANC 5044	Acinetobacter pseudolwoffii	PHRG00000000.1	326	277	291	162	323	178	282	1792	30532	4452	24407	4186	9524	3427	3875	3673	24598	3597	420	3784	3564	3163	3541	19747	403	3200	3176	4703	14882	12393	28612	4278	6217	3864	3915	5750	6073	3603	3988	3840	3574	3820	421	3516	3483	3715
7213	Acilw_F78	Acinetobacter pseudolwoffii	FLLN00000000.1	397	339	291	162	391	178	353	1968	15825	11895	10427	4186	9524	3427	3875	3673	3944	8224	420	3784	3564	3163	3541	8185	403	7415	3176	7901	1435	12393	11927	10749	4234	3864	3915	5750	6073	9508	3988	3840	3574	3820	3583	3516	3483	8976
7214	XMC5X702	Acinetobacter pseudolwoffii	CP084300.1	398	340	353	162	392	178	354	1969	90386	11895	10427	4186	3900	69870	3875	3673	3944	3597	420	3784	3564	3163	3541	3300	403	7415	3176	4703	1435	97861	97418	81480	55006	3864	3915	5750	6073	71989	3988	3840	3574	23244	3583	3516	3483	80335
6568	S23	Acinetobacter pullicarnis	VCMZ01.1	356	306	324	190	350	205	312	1843	48500	42416	39284	43631	36494	31450	39573	35731	40040	34023	35618	37419	35656	35234	36106	31651	29955	30028	30067	32112	24958	46142	46339	38539	40009	38031	41903	37834	40686	34916	39317	36767	35507	37531	36362	35210	34140	36016
6410	ANC 4466	Acinetobacter puyangensis	OANT00000000.1	327	278	292	163	324	179	283	1793	28836	22532	20158	21034	18856	16678	19452	17155	19541	16427	17060	18046	16671	16846	16864	16473	15125	14944	14570	15895	11203	23720	23120	20475	20485	19176	19765	18782	20643	18404	19341	17659	16914	18915	17335	17805	16391	17832
6411	ANC 4671	Acinetobacter qingfengensis	MKKK00000000.1	328	279	309	179	339	194	300	1816	20299	15591	13840	14726	13093	11423	13379	12066	13486	11355	11734	11260	11357	11597	11708	11371	10577	10359	9975	11081	7673	16710	16065	14412	14281	13352	13771	12917	14376	12774	13172	12452	11471	13223	11851	12081	11289	12343
6527	CCUG 69710T	Acinetobacter qingfengensis	NZ_VXKN01000000	328	279	309	179	339	194	300	1816	20299	15591	13840	14726	13093	11423	13379	12066	13486	11355	11734	11260	11357	11597	11708	11371	10577	10359	9975	11081	7673	16710	16065	14412	14281	13352	13771	12917	14376	12774	13172	12452	11471	13223	11851	12081	11289	12343
6412	CIP 103788	Acinetobacter radioresistens	APQF00000000.1	180	169	293	164	177	180	156	1794	3803	2864	2398	2463	2252	2064	472	2008	491	436	423	470	437	411	1967	1900	404	1735	395	1846	323	2847	2769	2590	2600	457	2297	2159	2528	2106	2232	438	398	413	422	2013	1921	448
7215	DSSKY-A-001	Acinetobacter radioresistens	CP027365.1	180	169	293	164	177	180	156	1794	8246	2864	2398	2463	2252	2064	472	2008	491	436	423	470	437	411	1967	361	404	1735	395	1846	323	2847	2769	448	2600	457	5822	2159	2528	2106	2232	438	398	413	422	2013	1921	448
7216	LH6	Acinetobacter radioresistens	CP030031.1	399	341	354	209	177	223	355	1970	35374	23089	20790	2463	441	22985	472	17964	20391	436	423	18565	437	411	3542	361	404	1735	395	393	17661	7016	23526	448	412	457	403	5720	2528	5403	5816	438	398	413	422	2013	353	448
7217	DD78	Acinetobacter radioresistens	CP038022.1	400	342	293	210	177	224	156	1971	48499	23088	476	486	441	4271	472	2008	491	436	423	470	437	4449	3542	361	404	1735	395	1846	323	31306	46338	10683	40008	5723	5819	2159	17244	21985	3989	36766	398	413	422	2013	34139	448
7218	FDAARGOS_731	Acinetobacter radioresistens	CP059684.1	436	341	381	210	177	235	387	1972	521	525	476	486	441	405	472	411	491	436	423	470	437	411	400	361	404	388	395	393	323	490	462	448	412	457	403	445	397	381	437	438	398	413	422	397	353	459
7219	DE0080	Acinetobacter radioresistens	VEMK00000000.1	436	169	381	210	177	235	387	1973	521	525	476	486	441	2064	472	411	491	436	423	470	437	411	400	361	404	1735	395	393	323	489	462	448	412	457	403	445	5082	381	437	438	398	413	422	397	353	459
7220	UMG648	Acinetobacter radioresistens	SUQR00000000.1	436	341	381	210	177	235	156	1974	521	525	476	486	441	405	472	411	491	436	423	470	437	411	400	8162	404	388	395	393	323	2847	462	448	412	457	403	2159	21404	46300	2232	438	398	413	422	397	353	4684
7221	MGYG-HGUT-01344	Acinetobacter radioresistens	CABKOV000000000.1	436	341	381	210	177	235	387	1972	521	525	476	486	441	405	472	411	491	436	423	470	437	411	400	361	404	388	395	393	323	489	462	448	412	457	402	445	397	381	437	438	398	413	422	397	353	448
7222	A145	Acinetobacter radioresistens	PXJE00000000.1	180	343	355	83	177	93	156	1975	32925	2864	5989	2463	2252	2064	472	2008	491	436	423	470	437	411	1967	361	404	1735	395	1846		31295	23524	26306	21293	457	2297	2159	5082	24789	3989	438	398	413	8572	2013	1921	448
6637	WCHAc060115	Acinetobacter rongchengensis	RAXT01000000	360	310	325	193	354	209	315	1847	40548	35440	33561	38159	31254	26534	33762	31400	34753	30071	30851	32772	31216	31665	31261	26914	25958	25914	26498	27713	21032	39318	40249	33005	34096	32715	35549	33297	34899	29969	34360	31701	31542	32103	31628	29975	29295	30853
6413	CIP 110305	Acinetobacter rudis	ATGI00000000.1	329	280	294	165	325	181	284	1795	4766	3246	2793	2848	2669	2367	2600	2440	2662	2402	2331	2562	2321	1982	2372	2233	2152	2070	1986	2178	1709	3347	3253	3007	3039	2614	2665	2604	2933	3318	2661	2602	2336	2590	2344	2381	2275	2503
6414	CIP 107287	Acinetobacter schindleri	APPQ00000000.1	330	281	295	166	227	182	285	1818	4287	3248	2801	2850	2679	2371	2602	2442	2663	2403	2332	2563	2342	2004	2373	2237	2159	2077	1994	2182	1720	3348	3262	3017	3040	2616	2666	2606	2934	2437	2671	2603	2337	2596	2379	2389	2283	3559
6415	HZE30-1	Acinetobacter schindleri	CP044483.1	331	282	296	167	326	183	286	1797	62151	53013	49889	2850	2679	2390	2603	2442	2665	16922	2332	5524	44896	2004	2373	40506	2159	385	1994	4697	14882	57630	57899	48445	50301	2622	2670	2158	51443	380	49587	2603	2337	47949	45721	2389	2283	18184
7223	HZE23-1	Acinetobacter schindleri	CP044463.1	401	344	356	167	393	183	356	1976	62150	6613	20776	2850	2685	2390	49786	17969	2665	16922	2332	2563	5092	2041	2373	40505	2159	2077	1994	2182	1753	3349	57899	48444	50300	2622	2670	47449	51442	5432	2691	2612	2337	19346	26314	45263	2283	6714
7224	HZE33-1	Acinetobacter schindleri	CP044474.1	402	345	357	211	394	183	357	1977	62152	3248	20776	2850	2679	40105	2603	45132	51085	16922	2332	2563	5092	2004	45564	40507	2159	2077	1994	2182	1436	57631	57899	48445	50302	2622	51437	7087	51442	2437	5838	2612	2337	47950	26314	2389	43340	46209
7225	SGAir0122	Acinetobacter schindleri	CP025618.2	330	346	213	212	395	225	358	1978	32927	3249	26661	7832	6702	2390	5701	6135	2665	6250	2332	2563	5092	2041	2373	22114	2159	2077	1994	2182	1436	8465	31488	26317	3041	2622	28154	26408	2935	5432	27561	2612	11475	7058	2379	2389	5990	24547
7226	ACE	Acinetobacter schindleri	CP015615.1	439	375	213	212	422	225	388	1979	29535	25372	23598	2850	6702	2390	23904	21354	2665	21033	2332	2563	21404	2041	2373	19116	2159	2077	1994	2182	1753	9278	28415	24531	3041	2622	24286	7087	2935	5432	24305	22465	11475	23047	2379	2389	5990	22232
7227	A. schindleri H3	Acinetobacter schindleri	CP030754.1	230	347	213	167	396	226	359	1980	20305	15602	13845	2850	2679	2390	13382	2451	2665	11361	11737	5524	5092	2041	2373	11401	2159	2077	5125	2182	1753	8465	6926	14418	6192	2622	2670	6673	14382	5432	6807	12456	11475	2596	11855	2389	2308	12348
7228	NIPH 900	Acinetobacter schindleri	APPI00000000.1	403	376	382	212	395	225	389	1981	4288	3249	2803	2850	2685	2390	2603	2451	2665	2404	2332	2564	2343	2041	2373	2241	2159	2077	1994	2182	1753	3349	3271	3022	3041	2622	2670	2606	2935	2457	2691	2612	2338	2597	2380	2389	2308	3091
2128	NIPH 973	Acinetobacter seifertii	APOO00000000.1	33	34	34	23	36	23	35	91	8331	2441	2072	2132	5761	4946	1929	1767	1977	1726	1702	1861	1689	4469	1780	4847	1622	1580	4472	1679	1319	7065	6954	6360	6220	5762	5844	5754	6077	5449	1969	1486	1609	1965	1729	1802	4943	5439
3838	MI30-324	Acinetobacter seifertii	PGPD00000000.1	151	143	34	23	153	80	140	994	30468	26014	2072	26530	22724	4946	1929	6390	1977	1726	1702	1861	1689	4469	1780	1715	1622	1580	4472	19641	1319	28706	28601	24715	6205	1908	5844	23737	24628	21806	24455	5570	1609	1965	22232	1802	1712	22361
3866	A. baumannii str 1	Acinetobacter seifertii	JSAO00000000.1	175	33	34	23	35	23	152	1184	3110	6621	2072	7933	1972	4946	1929	6390	1977	1726	1702	1861	1689	5514	1780	1715	1622	1580	4472	1679	1319	9231	8856	6360	7830	1908	5844	7076	7831	174	7203	1486	1609	1965	6330	6494	1712	6708
3875	MI421-133	Acinetobacter seifertii	PHFF00000000.1	151	143	34	23	153	80	140	994	30468	26014	2072	26530	22724	4946	1929	6390	1977	1726	1702	1861	1689	4469	1780	1715	1622	1580	4472	19641	1319	28706	28601	24715	6205	1908	5844	23737	24628	21806	24455	5570	1609	1965	22232	1802	1712	22361
5364	V1371 264	Acinetobacter seifertii	PHFG00000000.1	159	145	34	78	160	87	144	1064	30467	18677	16870	2132	16053	4946	1929	1767	24550	1726	1702	1861	1689	1498	1780	1715	1622	1580	4472	13410	1319	9231	19799	6360	17271	1908	5844	7076	7831	174	7203	1486	1609	1965	1729	1802	1712	15094
5365	1334_ABAU	Acinetobacter seifertii	JVTF00000000.1	254	66	34	23	246	80	218	1612		2441	2072	7933	1972	4946	1929	1767	1977	1726	1702	1861	1689	1498	1780	1715	1622	1580	4472	1679	1319	9232	8855	8035	7829	5745	7413	2564	7830	6913	1969	1486	1609	1965	1729		5951	6709
5366	UBA3035	Acinetobacter seifertii	DFDE00000000.1	254	66	34	23	246	80	218	1612	50369	2441		7933	1972	4946	1929	1767		1726		1861	1689	1498	1780		1622	1580	4472	1679	1319	9232	8855	8035	7829	5745		2564	7830	6913	1969		1609	1965	1729	1802		6709
6045	SAb133	Acinetobacter seifertii	SNSA00000000	274	33	245	23	190	23	232	1680	45131	21595	2072	41169	34253	4946	1929	1767	1977	1726	1702	1861	1689	1498	1780	1715	1622	1580	4472	13410	1319	43093	6954	2222	6205	1908	5844	1899	6061	19104	1969	1486	1609	1965	1729	1802	1712	5439
6046	TUM15279	Acinetobacter seifertii	BKNS00000000	275	33	34	32	190	23	86	1679	3110	21595	42905	47347	1972	4946	1929	38808	24550	1726	1702	1861	1689	1498	1780	1715	1622	1580	4472	13410	1319	20385	50438	2222	43442	1908	5844	7076	6061	174	7203	1486	1609	1965	1729	1802	1712	5439
6047	ACIN00245	Acinetobacter seifertii	JADVLG000000000	83	138	34	23	270	23	233	1678	76394	2441	2072	26530	1972	4946	64483	58410	1977	1726	1702	1861	1689	1498	11709	51764	1622	1580	4472	13410	1319	60539	6954	6360	64011	1908	5844	5754	6061	12775	1969	1486	1609	1965	1729	1802	1712	5439
6048	TUM15427	Acinetobacter seifertii	BKTJ00000000	159	33	34	23	190	23	85	1500	3110	45614	2072	47347	1972	4946	1929	38808	1977	1726	1702	1861	1689	1498	1780	1715	1622	1580	4472	13410	1319	49917	50457	6360	2198	1908	5844	41103	6061	1837	1969	1486	1609	1965	430;1729	1802	1712	1910
6049	TUM15424	Acinetobacter seifertii	BKTH00000000	276	33	34	23	80	18	70	1677	54416	2441	2072	18146	16160	4946	1929	1767	1977	1726	1702	1861	1689	5514	1780	1715	1622	1580	1481	1679	1319	20385	19801	17346	17273	1908	5844	7076	17238	174	16763	1486	1609	1965	1729	14875	1712	5439
6050	TUM15120	Acinetobacter seifertii	BKHY00000000	275	33	34	32	190	23	86	1679	3110	21595	42905	47347	1972	4946	1929	38808	24550	1726	1702	1861	1689	1498	1780	1715	1622	1580	4472	13410	1319	20385	50438	2222	43442	1908	5844	7076	6061	174	7203	1486	1609	1965	1729	1802	1712	5439
6051	TUM15021	Acinetobacter seifertii	BKEE00000000	159	33	34	23	190	23	85	1500	3110	2441	2072	47346	16053	4946	1929	1767	1977	1726	1702	1861	1689	1498	1780	1715	1622	1580	4472	13410	1319	49917	6954	42087	43441	1908	5844	41103	6061	1837	1969	1486	1609	1965	1729	1802	1712	1910
6052	KCJK1723	Acinetobacter seifertii	LYQI00000000	84	237	246	119	271	23	35	1676	20300	15596	2072	2132	1972	4946	1929	1767	13487	1726	1702	1861	1689	1498	11709	1715	1622	1580	4472	1679	1319	16711	6954	2222	2198	1908	5844	5754	14377	12775	1969	1486	1609	1965	1729	1802	1712	5439
6053	TUM15118	Acinetobacter seifertii	BKHW00000000	159	33	34	23	190	23	85	1500	3110	2441	2072	47347	1972	4946	1929	38808	1974	1726	1702	1861	1689	1498	1780	1715	1622	1580	4472	13410	1319	49917	50457	6360	2198	1908	5844	41103	6061	1837	1969	1484	1609	1965	1729	1802	1712	1910
6054	TUM15297	Acinetobacter seifertii	BKOK00000000	83	86	79	46	88	23	77	553	24027	18678	2072	7933	1972	21798	16799	1767	1977	1726	1702	1861	1689	1498	11709	1715	1622	1580	4472	13410	1319	20386	50414	6360	6220	1908	16872	2564	17239	15464	1969	1486	1609	1965	1729	1802	1712	5439
6055	KCJK7915	Acinetobacter seifertii	QAYP00000000	71	238	34	23	272	23	234	1675	32928	28318	2072	29805	1972	21798	1929	1767	1977	1726	1702	1861	25046	1498	1780	1715	1622	1580	4472	13410	1319	31315	6954	6360	6220	1908	5844	5754	2165	24302	1969	1486	1609	1965	1729	1802	1712	5439
6056	TUM15357	Acinetobacter seifertii	BKQS00000000	159	33	34	23	190	23	85	1500	3110	2441	2072	47346	16053	4946	1929	1767	1977	1726	1702	1861	1689	1498	1780	1715	1622	1580	4472	13410	1319	49917	6954	42087	43441	1908	5844	41103	6061	1837	1969	1486	1609	1965	1729	1802	1712	1910
6057	TUM15226	Acinetobacter seifertii	BKLR00000000	159	33	34	23	190	23	85	1500	3110	2441	2072	47347	1972	4946	1929	38808	1977	1726	1702	1861	1689	1498	1780	1715	1622	1580	4472	13410	1319	49917	50457	6360	2198	1908	5844	41103	6061	1837	1969	1486	1609	1965	1729	38501	1712	1910
6058	TUM15515	Acinetobacter seifertii	BKWR00000000	159	33	34	23	190	23	85	1500	3110	2441	2072	47346	16053	4946	1929	1767	1977	1726	1702	1861	1689	1498	1780	1715	1622	1580	4472	13410	1319	49917	6954	42087	43441	1908	5844	41103	6061	1837	1969	1486	1609	1965	1729	1802	1712	1910
6059	TUM15285	Acinetobacter seifertii	BKNY00000000	159	33	34	23	190	23	85	1500	3110	2441	2072	47346	16053	4946	1929	1767	1977	1726	1702	1861	1689	1498	1780	1715	1622	1580	4472	13410	1319	49917	6954	42087	43441	1908	5844	41103	6061	1837	1969	1486	1609	1965	1729	1802	1712	1910
6060	C917	Acinetobacter seifertii	APCT00000000	84	66	34	23	35	141	235	1674	3110	21595	2072	2132	1972	4946	1929	1767	1977	1726	1702	17745	1689	1498	16457	1715	1622	1580	4472	13410	1319	20385	22465	6360	2198	1908	5844	5754	19887	12775	1969	1486	1609	1965	1729	1802	1712	5439
6061	TUM15355	Acinetobacter seifertii	BKQQ00000000	159	33	34	23	190	23	85	1500	3110	2441	2072	47346	16053	4946	1929	1767	1977	1726	1702	1861	1689	1498	1780	1715	1622	1580	4472	13410	1319	49917	6954	42087	43441	1908	5844	41103	6061	1837	1969	1486	1609	1965	1729	1802	1712	1910
6062	TUM15169	Acinetobacter seifertii	BKJM00000000	277	33	33	120	160	80	236	1673	3110	2441	2072	2132	39793	34330	1929	1767	1977	36906	1702	1861	1689	1498	1780	34742	1622	1580	4472	13410	1319	49950	8855	42102	43457	5745	16872	5754	17238	12775	1969	1486	1609	40800	1729	1802	1712	5439
6063	TUM15430	Acinetobacter seifertii	BKTM00000000	159	33	34	23	190	23	85	1500	3110	2441	2072	47346	16053	4946	1929	1767	1977	1726	1702	1861	1689	1498	1780	1715	1622	1580	4472	13410	1319	49917	6954	42087	43441	1908	5844	41103	6061	1837	1969	1486	1609	1965	1729	1802	1712	1910
6067	ACIN00148	Acinetobacter seifertii	JADWOK000000000	178	33	34	23	175	92	154	1188	76472	2441	2072	2132	1972	1842	64492	1767	1977	1726	1702	1861	1689	1498	1780	1715	1622	50100	49785	13410	1319	49950	74578	6360	2198	1908	5844	5754	65315	55788	1969	1486	1609	1965	22232	1802	1712	5439
6068	S21	Acinetobacter seifertii	CP065820.1	232	33	33	23	94	16	237	1747	73918	6621	2072	68939	1972	49154	1929	1767	1977	54032	1702	1861	25046	54324	1780	1715	1622	1580	1480	13410	1319	71728	2335	2221	2197	1908	16872	41103	63227	1837	1969	1486	1609	1965	22232	1802	1712	6708
6069	AS51	Acinetobacter seifertii	CP061613.1	83	86	79	46	234	23	77	1495	24027	18678	2072	7933	1972	21798	16799	1767	1977	1726	1702	1861	1689	1498	11709	1715	1622	1580	4472	13410	1319	20386	50414	6360	6220	1908	16872	2564	17239	15464	1969	1486	1609	1965	1729	1802	1712	5439
6070	AS53	Acinetobacter seifertii	CP061603.1	83	86	79	46	88	23	77	553	24027	18678	2072	7933	1972	21798	16799	1767	1977	1726	1702	1861	1689	1498	11709	1715	1622	1580	4472	13410	1319	20386	50414	6360	6220	1908	16872	2564	17239	15464	1969	1486	1609	1965	1729	1802	1712	5439
6071	AS60	Acinetobacter seifertii	CP061592.1	83	86	79	46	88	23	77	553	24027	18678	2072	7933	1972	21798	16799	1767	1977	1726	1702	1861	1689	1498	11709	1715	1622	1580	4472	13410	1319	20386	50414	6360	6220	1908	16872	2564	17239	15464	1969	1486	1609	1965	1729	1802	1712	5439
6072	AS49	Acinetobacter seifertii	CP061620.1	83	86	79	46	88	23	77	553	24027	18678	2072	7933	1972	21798	16799	1767	1977	1726	1702	1861	1689	1498	11709	1715	1622	1580	4472	13410	1319	20386	50414	6360	6220	1908	16872	2564	17239	15464	1969	1486	1609	1965	1729	1802	1712	5439
6073	AS63	Acinetobacter seifertii	CP061578.1	83	86	79	46	88	23	77	553	24027	18678	2072	7933	1972	21798	16799	1767	1977	1726	1702	1861	1689	1498	11709	1715	1622	1580	4472	13410	1319	71724	50414	6360	6220	1908	16872	2564	17239	15464	1969	1486	1609	1965	1729	1802	1712	5439
6074	AS40	Acinetobacter seifertii	CP061640.1	83	86	79	46	88	23	77	553	24027	18678	2072	7933	1972	21798	16799	1767	1977	1726	1702	1861	1689	1498	11709	1715	1622	1580	4472	13410	1319	20386	50414	6360	6220	1908	16872	2564	17239	15464	1969	1486	1609	1965	1729	1802	1712	5439
6075	AS47	Acinetobacter seifertii	CP061629.1	83	86	79	46	88	23	77	553	24027	18678	2072	7933	1972	21798	16799	1767	1977	1726	1702	1861	1689	1498	11709	1715	1622	1580	4472	13410	1319	20386	50414	6360	6220	1908	16872	2564	17239	15464	1969	1486	1609	1965	1729	1802	1712	5439
6076	AS42	Acinetobacter seifertii	CP061828.1	83	86	79	46	88	23	77	553	24027	18678	2072	7933	1972	21798	16799	1767	1977	1726	1702	1861	1689	1498	11709	1715	1622	1580	4472	13410	1319	20386	50414	6360	6220	1908	16872	2564	17239	15464	1969	1486	1609	1965	1729	1802	1712	5439
6077	AS17	Acinetobacter seifertii	CP061675.1	83	86	79	46	88	23	77	553	24027	18678	2072	7933	1972	21798	16799	1767	1977	1726	1702	1861	1689	1498	11709	1715	1622	1580	4472	13410	1319	20386	50414	6360	6220	1908	16872	2564	17239	15464	1969	1486	1609	1965	1729	1802	1712	5439
6078	AS11	Acinetobacter seifertii	CP061678.1	83	86	216	46	88	23	77	1490	24027	18678	2072	7933	1972	21798	16799	1767	1977	1726	1702	1861	1689	1498	11709	1715	1622	1580	4472	13410	1319	20386	50414	6360	6220	1908	16872	2564	17239	15464	1969	1486	1609	1965	1729	1802	1712	5439
6079	AS25	Acinetobacter seifertii	CP061666.1	83	86	79	46	88	23	77	553	24027	18678	2072	7933	1972	21798	16799	1767	1977	1726	1702	1861	1689	1498	11709	1715	1622	1580	4472	13410	1319	20386	50414	6360	6220	1908	16872	2564	17239	15464	1969	1486	1609	1965	1729	1802	1712	5439
6080	AS31	Acinetobacter seifertii	CP061660.1	83	86	79	46	88	23	77	553	24027	18678	2072	7933	1972	21798	16799	1767	1977	1726	1702	1861	1689	1498	11709	1715	1622	1580	4472	13410	1319	20386	50414	6360	6220	1908	16872	2564	17239	15464	1969	1486	1609	1965	1729	1802	1712	5439
6081	AS62	Acinetobacter seifertii	CP061582.1	83	86	79	46	88	23	77	553	24027	18678	2072	7933	1972	21798	16799	1767	1977	1726	1702	1861	1689	1498	11709	1715	1622	1580	4472	13410	1319	20386	50414	6360	6220	1908	16872	2564	17239	15464	1969	1486	1609	1965	1729	1802	1712	5439
6082	AS41	Acinetobacter seifertii	CP061634.1	83	86	79	46	88	23	77	553	24027	18678	2072	7933	1972	21798	16799	1767	1977	1726	1702	1861	1689	1498	11709	1715	1622	1580	4472	13410	1319	20386	50414	6360	6220	1908	16872	2564	17239	15464	1969	1486	1609	1965	1729	1802	1712	5439
6083	AS5	Acinetobacter seifertii	CP061683.1	83	86	79	46	88	23	77	553	24027	18678	2072	7933	1972	21798	16799	1767	1977	1726	1702	1861	1689	1498	11709	1715	1622	1580	4472	13410	1319	20386	50414	6360	6220	1908	16872	2564	17239	15464	1969	1486	1609	1965	1729	1802	1712	5439
6084	AS28	Acinetobacter seifertii	CP061664.1	33	33	34	32	80	18	203	1492	30467	2441	2072	2132	1972	4946	1929	1767	1977	1726	1702	1861	1689	1498	1780	1715	1622	1580	1481	51027	18176	71726	19801	2222	6205	59742	16872	1898	6061	174	7203	1486	1609	1971	1729	1802	1712	5439
6086	AS39	Acinetobacter seifertii	CP061646.1	61	218	60	23	233	23	78	1493	73912	2441	2072	68939	1972	49154	1929	1767	1977	1726	1702	58976	1689	54324	1780	1715	1622	1580	4472	1679	1319	2398	72226	2222	61915	1908	16872	41103	63227	1837	1969	1486	1609	1965	1729	5182	1712	57567
6087	AS9	Acinetobacter seifertii	CP061681.1	83	86	79	46	88	23	77	553	24027	18678	2072	7933	1972	21798	16799	1767	1977	1726	1702	1861	1689	1498	11709	1715	1622	1580	4472	13410	1319	20386	50414	6360	6220	1908	16872	2564	17239	15464	1969	1486	1609	1965	1729	1802	1712	5439
6088	AS48	Acinetobacter seifertii	CP061626.1	232	89	34	23	190	23	204	1494	73911	6621	2072	2132	1972	49154	1929	1767	1977	1726	1702	58977	1689	1498	1780	1715	46678	1580	4472	13410	1319	7065	6954	42087	6205	59741	5844	5754	63227	5449	1969	1486	1609	1965	1729	55592	1712	5439
6089	AS79	Acinetobacter seifertii	CP061550.1	236	218	60	23	89	23	206	1502	73912	2441	2072	68939	1972	49154	1929	1767	1977	1726	1702	58976	1689	54324	1780	1715	1622	1580	4472	1679	1319	2398	72226	2222	61915	1908	16872	41103	63227	1837	1969	1486	1609	1965	1729	5182	1712	57567
6090	AS59	Acinetobacter seifertii	CP061596.1	234	219	34	23	160	124	85	1498	8304	65146	2072	6240	1972	49154	62433	1767	1977	54031	1702	1861	1689	1498	1780	1715	1622	1580	4472	13410	1319	71722	72225	59914	61917	1908	5844	1899	63227	19104	1969	1486	1609	1971	1729	1802	1712	5439
6091	AS71	Acinetobacter seifertii	CP061568.1	83	86	79	46	88	23	77	553	24027	18678	2072	7933	1972	21798	16799	1767	1977	1726	1702	1861	1689	1498	11709	1715	1622	1580	4472	13410	1319	20386	50414	6360	6220	1908	16872	2564	17239	15464	1969	1486	1609	1965	1729	1802	1712	5439
6092	AS33	Acinetobacter seifertii	CP061655.1	83	86	79	46	88	23	77	553	24027	18678	2072	7933	1972	21798	16799	1767	1977	1726	1702	1861	1689	1498	11709	1715	1622	1580	4472	13410	1319	20386	50414	6360	6220	1908	16872	2564	17239	15464	1969	1486	1609	1965	1729	1802	1712	5439
6093	AS4	Acinetobacter seifertii	CP061687.1	83	86	34	23	88	23	77	544	73917	18678	2072	7933	1972	13768	16799	1767	1977	1726	1702	1861	1689	1498	11709	1715	1622	1580	4472	13410	1319	20386	19800	6360	17272	1908	16872	2564	63228	15464	1969	1486	1609	1965	6330	1802	1712	5439
6094	AS58	Acinetobacter seifertii	CP061598.1	83	86	79	46	88	23	77	553	24027	18678	2072	7933	1972	21798	16799	1767	1977	1726	1702	1861	1689	1498	11709	1715	1622	1580	4472	13410	1319	20386	50414	6360	6220	1908	16872	2564	17239	15464	1969	1486	1609	1965	1729	1802	1712	5439
6095	AS34	Acinetobacter seifertii	CP061650.1	83	86	79	46	88	23	77	553	24027	18678	2072	7933	1972	21798	16799	1767	1977	1726	1702	1861	1689	1498	11709	1715	1622	1580	4472	13410	1319	20386	50414	6360	6220	1908	16872	2564	17239	15464	1969	1486	1609	1965	1729	1802	1712	5439
6097	AS61	Acinetobacter seifertii	CP061589.1	83	86	34	23	88	23	77	544	24027	18678	2072	7933	57805	13768	16799	1767	1977	1726	1702	1861	1689	1498	11709	1715	1622	1580	4472	13410	1319	20386	19800	6360	17272	1908	16872	2564	63228	15464	1969	1486	1609	1965	6330	1802	1712	5439
6099	AS70	Acinetobacter seifertii	CP061571.1	159	33	34	23	190	23	70	1499	3110	2441	2072	47346	1972	4946	1929	38808	1977	1726	1702	1861	56251	1498	1780	1715	1622	1580	4472	13410	1319	2398	50457	6360	2198	1908	5844	1898	6061	1837	1969	1486	1609	1965	1729	1802	1712	1910
6100	AS23	Acinetobacter seifertii	CP061672.1	84	33	34	23	79	23	82	549	73916	2441	2072	2132	5761	21798	1929	1767	1977	1726	1702	1861	1689	4469	1780	4847	1622	1580	4472	1679	1319	71727	6954	6360	6220	5762	5844	23737	2165	21806	24455	59698	1609	1965	1729	1802	4943	5439
6101	AS78	Acinetobacter seifertii	CP061551.1	235	33	34	23	235	125	70	1501	73913	21595	2072	68940	1972	4946	1929	1767	1977	1726	1702	1861	1689	1498	1780	1715	1622	1580	1481	1679	1319	2398	72227	6360	61916	1908	5844	1898	6061	54014	1969	1486	1609	59349	57633	1802	1712	5439
6102	AS80	Acinetobacter seifertii	CP061543.1	235	33	34	23	235	125	70	1501	73913	21595	2072	68940	1972	4946	1929	1767	1977	1726	1702	1861	1689	1498	1780	1715	1622	1580	1481	1679	1319	2398	72227	6360	61916	1908	5844	1898	6061	54014	1969	1486	1609	59349	57633	1802	1712	5439
6103	AS74	Acinetobacter seifertii	CP061556.1	61	66	60	32	35	23	34	398	73912	2441	61831	68939	1972	4946	1929	1767	1977	1726	1702	58976	1689	54324	1780	1715	1622	1580	4472	13410	1319	2398	6954	2222	61915	1908	16872	41103	6061	1837	1969	1486	1609	59350	1729	5182	1712	5439
6104	AS72	Acinetobacter seifertii	CP061565.1	231	217	215	23	35	23	202	1489	73914	2441	61832	68942	1972	49155	1929	1767	1977	1726	1702	1861	1689	1498	11709	1715	1622	1580	4472	1679	18176	71723	60832	2222	61917	59741	2040	7076	6061	174	16763	1486	1609	1965	6330	1802	1712	6708
6416	323-1	Acinetobacter shaoyimingii	CP049801.1	332	283	297	168	327	184	287	1798	62514	53282	50149	55149	46696	40272	49989	45322	51296	43062	45666	47253	45065	43801	45725	40508	38241	38759	38443	41465	31843	57928	58170	48687	50544	48161	51668	47647	51681	44512	49800	47337	44725	48164	45904	45450	43508	46421
7229	194	Acinetobacter shaoyimingii	JAANIE000000000.1	437	283	358	168	327	184	360	1982	62513	53282	50148	55149	46696	40272	49989	45322	51296	43062	45666	47253	45064	43801	45725	40508	38241	38759	38443	41465	31843	57927	58169	48686	50544	48161	51668	47646	51681	44511	49800	47337	44725	48164	45904	45450	43508	46420
6417	WCHAc060041	Acinetobacter sichuanensis	PYIX00000000.2	333	284	298	169	328	185	288	1799	32930	28327	26671	29819	25017	21809	27628	25118	27346	24124	24791	26284	25057	25899	24870	22125	21571	21302	21515	22826	17010	31326	31498	26328	27472	26169	28165	26419	28719	24313	27572	25054	25100	25832	25108	24173	23930	24558
6418	CIP 110264	Acinetobacter soli	APPU00000000.1	334	204	299	100	214	112	187	1800	4289	3252	2807	2852	2686	2394	2604	2452	2686	2405	2333	2565	2344	2048	2374	2242	2164	2106	2014	2188	1754	3350	3272	3024	3042	2623	2672	2614	2936	2458	2694	2616	2339	2606	2381	2398	2315	2533
6419	GFJ2	Acinetobacter soli	CP016896.1	335	204	300	100	329	112	289	1801	29536	25371	2807	26082	2686	2394	23906	2452	2692	2405	2333	2565	2344	2048	21427	2242	2164	2106	2014	2188	14603	27972	28416	3044	24487	2623	2672	2614	2937	2458	2694	2616	2339	2606	2381	2398	2315	2533
7230	As186	Acinetobacter soli	NZ_JAHKRX000000000	404	204	359	100	357	112	361	1983	84386	30009	2807	2852	2686	2394	2604	31391	2692	2405	111	2565	2344	2048	2374	2242	2164	2106	2014	2188	51748	32792	40241	3044	3042	2623	2672	2614	34891	2458	2694	2616	2339	2606	2381	2398	2315	2533
7231	AS_142	Acinetobacter soli	NZ_RHXC00000000	405	204	360	100	212	227	362	1984	35375	30009	2807	31304	2686	2394	6373	2452	2692	2405	2333	2565	2344	2048	26076	2242	2164	2106	2014	2188	1754	32792	7748	7093	28951	27469	2672	2614	29597	2458	2694	2616	2339	2606	2381	2398	2315	2533
7232	OCU_Ac8	Acinetobacter soli	NZ_BHGE00000000	406	348	361	100	397	112	289	1985	40536	3252	2807	31304	2686	2394	6373	2452	34744	2405	111	2565	2344	2048	2374	26906	2164	2106	2014	27707	1754	39309	40240	32999	3042	2623	35540	2614	2936	2458	2694	2616	2339	2606	31620	2398	2315	2533
7233	OCU_Ac9	Acinetobacter soli	NZ_BHGF00000000	365	377	359	226	212	112	361	1986	9431	30009	2807	31304	2686	26527	6373	31391	2692	2405	30845	32765	2344	2048	2374	2242	2164	2106	2014	2188	1754	32792	40241	3044	3042	2623	2672	2614	34891	2458	34354	2616	2339	2606	2381	2398	2315	2533
7234	TUM15320	Acinetobacter soli	NZ_BKPH00000000	407	349	362	213	398	112	289	1987	54587	45615	2809	2852	2686	2401	43008	2452	2692	2405	111	2565	2344	2048	2374	2242	2164	2106	2014	35002	1754	9269	3272	42099	3042	2623	2672	2614	2937	2458	42713	2616	2339	2606	39516	2398	2315	39297
7235	TUM15318	Acinetobacter soli	NZ_BKPF00000000	408	204	363	100	399	112	289	1988	54541	3252	2809	31304	2686	2394	6373	37314	2692	2405	111	2565	2344	2048	2374	34735	2164	2106	2014	2188	1754	32792	3272	3044	3042	2623	2672	2614	44417	2458	2694	2616	2339	2606	39517	38483	2315	2533
7236	TUM15323	Acinetobacter soli	NZ_BKPK00000000	409	350	328	100	212	112	363	1989	54588	25371	2807	31304	39794	2394	2604	2452	2692	2405	2333	2565	2344	2048	2374	2242	2164	2106	2014	35003	27041	9269	3272	3044	3042	41402	2672	2614	44428	2458	42714	2616	2339	40801	39516	2398	37160	2533
6570	KPC-SM-21	Acinetobacter stercoris	OOGT01.1	358	307	322	191	352	207	313	1845	35655	30068	27967	31309	26309	22988	28446	25849	28732	24878	25624	27065	25736	26581	26081	23004	22177	22075	22176	23677	17703	32798	32935	27705	28955	27472	29447	27121	29601	26641	28357	26396	25782	27160	26319	25443	24695	25937
6420	CIP 107469	Acinetobacter tandoii	AQFM00000000.1	336	285	301	170	330	186	290	1802	4261	3268	2790	2893	2660	2396	2573	2423	2683	2375	2304	2533	2316	2022	2347	2239	2166	2096	2012	2210	1731	3316	3243	3019	3008	2596	2701	2598	2912	2454	2667	2600	2311	2623	2353	2392	2310	2540
6638	WCHAc060012	Acinetobacter tianfuensis	RAXV01000000	361	311	326	194	355	210	316	1848	40546	35438	33559	38157	31251	26532	33743	31398	34751	30069	30850	32770	31214	31663	31258	26912	25956	14406	26496	27711	21031	39315	40247	33003	34093	32713	35547	33295	34897	29967	34358	31699	31540	32101	31626	29973	29293	30851
6421	CIP 107465	Acinetobacter tjernbergiae	AYEV00000000.1	337	286	302	171	331	187	291	1803	4237	3242	2766	2868	2636	2373	2547	2399	2656	2352	2278	2508	2294	1998	2323	2216	2144	2072	1988	2186	1713	3290	3217	2993	2983	2571	2676	2572	2888	2429	2641	2578	2288	2599	2329	2369	2285	2514
6422	CIP 107472	Acinetobacter towneri	APPY00000000.1	338	287	303	172	332	188	292	1804	4262	3269	2791	2894	2661	2397	2574	2424	2684	2376	2305	2534	2317	2023	2348	2240	2167	2097	2013	2211	1732	3317	3244	3020	3009	2597	2702	2599	2913	2455	2668	2601	2312	2624	2354	2393	2311	2541
7237	GX3	Acinetobacter towneri	CP071766.1	410	351	364	172	400	188	292	1990	31343	3269	68667	58625	51247	2397	2574	2424	2684	22352	2305	2534	2317	16847	39183	55237	19913	2097	2013	2211	2223	23719	50504	20476	3009	2597	2702	2599	20644	2455	2668	2601	2312	2624	2354	2393	2311	50635
7238	GX7	Acinetobacter towneri	CP071771.1	411	352	303	172	401	188	292	1991	80259	71368	2791	27542	39810	2397	2574	63415	2684	36914	2305	2534	63159	22512	50376	55238	19913	2097	2013	2211	2223	23719	50504	52917	3009	24639	71862	47451	38313	44303	2668	2601	2312	2624	2354	2393	47348	63499
7239	19110F47	Acinetobacter towneri	CP046045.1	410	351	383	172	423	188	292	1992	31343	3269	2791	27542	39810	2397	19453	2424	43778	36914	2305	24029	2317	16847	39183	34759	19913	2097	2013	2211	2223	23719	50504	42130	3009	41431	44482	2599	38313	2455	2668	40113	2312	18916	39539	2393	37174	39309
7240	205	Acinetobacter towneri	CP048014.1	412	351	364	172	401	228	292	1993	62173	53025	2791	2894	2661	2397	19453	2424	2684	2376	2305	24029	2317	22512	16865	40516	19913	2097	2013	2211	2223	23719	23119	20476	3009	24639	44482	2599	20644	2455	2668	2601	2312	2624	2354	2393	2311	46223
7241	GX5	Acinetobacter towneri	CP071770.1	410	351	364	172	400	188	292	1990	31343	3269	68667	58625	51247	2397	2574	2424	2684	22352	2305	2534	2317	16847	39183	55237	19913	2097	2013	2211	2223	23719	50504	20476	3009	2597	2702	2599	20644	2455	2668	2601	2312	2624	2354	2393	2311	50635
7242	AT181	Acinetobacter towneri	NZ_JACXZK000000000	438	373	364	172	401	236	292	1994	90387	84723	2791	96126	2661	2397	2574	78289	2684	22352	2305	24029	2317	16847	2348	72782	19913	2097	68154	2211	2223	97862	97419	20476	3009	2597	2702	2599	38313	23189	85577	34610	2312	2624	2354	75485	37174	80383
7243	AT184	Acinetobacter towneri	NZ_JACXZG000000000	438	373	364	172	401	236	292	1994	90387	84723	2791	96126	2661	2397	2574	78289	2684	22352	2305	24029	2317	16847	2348	72782	19913	2097	68154	2211	2223	97862	97419	20476	3009	2597	2702	2599	38313	23189	85577	34610	2312	2624	2354	75485	37174	80383
6423	CIP 107286	Acinetobacter ursingii	APQA00000000.1	107	110	160	62	117	60	150	1805	4197	3195	2727	2835	2604	2341	2515	2364	2623	2320	111	2476	2262	1966	2292	2186	2112	2042	1957	2155	1685	3258	3184	2960	2951	2539	2644	2540	2858	2396	2610	2546	2255	2566	2299	2337	2253	2482
6424	M3	Acinetobacter ursingii	AP018824.1	107	110	106	62	333	60	150	1806	4197	3195	2727	2835	2604	2341	2515	2364	2623	2320	111	2476	2262	1966	2292	26915	2112	2042	1957	2214	1685	3258	3184	2960	2951	2539	2644	2540	2858	2396	2610	2546	2255	2566	2299	2337	2253	2482
7244	FDAARGOS_1095	Acinetobacter ursingii	CP068180.1	107	110	160	62	117	60	150	1805	4197	3195	2727	2835	2604	2341	2515	2364	2623	2320	111	2476	2262	1966	2292	2186	2112	2042	1957	2155	1685	3258	3184	2960	2951	2539	2644	2540	2858	2396	2610	2546	2255	2566	2299	2337	2253	2482
7245	FDAARGOS_1096	Acinetobacter ursingii	CP068176.1	174	353	109	60	173	90	364	1995	4292	3263	2819	2835	2689	2418	2606	2454	2623	2320	2334	2568	2345	1966	2375	2248	2180	2042	2040	2214	1685	3353	3274	3046	3044	2625	2675	2540	2939	2465	2696	2546	2255	2632	2299	2401	2334	2482
7246	NBRC 110511	Acinetobacter ursingii	BBTT00000000.1	413	354	365	214	402	90	365	1996	11644	3263	7804	8032	7162	2341	7112	2454	2623	2320	2334	2476	2345	1966	6236	6035	2180	2042	5360	2155	1685	9399	8982	8207	8005	7269	7577	2540	2858	7080	2610	2546	6137	7202	2299	2337	2253	6802
7247	NBRC 110605	Acinetobacter ursingii	NZ_BBUC00000000	413	354	365	214	402	90	365	1996	11644	3263	7804	8032	7162	2341	7112	2454	2623	2320	2334	2476	2345	1966	6236	6035	2180	2042	5360	2155	1685	9399	8982	8207	8005	7269	7577	2540	2858	7080	2610	2546	6137	7202	2299	2337	2253	6802
7248	NBRC 110512	Acinetobacter ursingii	NZ_BBUB00000000	413	354	365	214	402	90	365	1996	11644	3263	7804	8032	7162	2341	7112	2454	2623	2320	2334	2476	2345	1966	6236	6035	2180	2042	5360	2155	1685	9399	8982	8207	8005	7269	7577	2540	2858	7080	2610	2546	6137	7202	2299	2337	2253	6802
6425	NIPH 2171	Acinetobacter variabilis	APRS00000000.1	339	288	304	173	334	189	293	1807	8320	6633	6024	6250	5755	4952	5708	5295	5943	5166	5047	5537	5106	4464	5101	4841	4573	4578	1994	4697	3527	7056	6944	6365	6213	5748	5848	5746	6064	5442	5847	5572	5155	5670	5247	5176	4939	5446
7249	RYU24	Acinetobacter variabilis	AP024524.1	414	355	206	215	334	117	196	1997	84394	8734	6024	6250	70841	60952	7098	5295	5939	5166	5047	5537	17678	4464	17438	62285	15445	5491	1994	4697	3527	40724	23535	71323	6213	5748	5848	74775	7841	30962	5847	5572	5155	5670	5247	5176	64061	18186
7250	AV_175	Acinetobacter variabilis	CP078027.1	415	356	213	216	230	127	196	1998	41938	6639	6034	38856	5751	17227	5704	5295	35568	30682	5049	5532	5109	4464	5101	4836	4573	4578	1994	4697	21872	40724	41037	33875	35174	5748	36534	19047	36036	30962	5847	5572	5155	33238	5250	5176	30333	5442
7251	FDAARGOS_1487	Acinetobacter variabilis	CP083658.1	339	288	304	173	334	189	293	1807	8320	6633	6024	6250	5755	4952	5708	5295	5943	5166	5047	5537	5106	4464	5101	4841	4573	4578	1994	4697	3527	7056	6944	6365	6213	5748	5848	5746	6064	5442	5847	5572	5155	5670	5247	5176	4939	5446
7252	XM9F202-2	Acinetobacter variabilis	CP060811.1	416	374	366	106	403	127	198	1999	76397	58196	6034	6256	42464	17228	45955	5295	35568	5166	5052	5532	5109	4468	50442	44429	48214	4578	1994	4697	3532	74175	57909	20848	6209	5748	5848	52307	65299	19094	64512	5572	5155	43830	5250	5176	39776	50661
7253	SCsl29	Acinetobacter variabilis	NZ_VDIJ00000000	440	374	384	106	425	237	390	2000	57392	48244	6034	6256	42464	17227	45955	5295	5939	39485	5052	5532	5109	4468	17438	16861	4573	4578	1994	4697	3532	53090	53508	33875	6209	5748	5848	43933	47489	40559	45708	5572	5155	43830	5250	41263	39776	5451
6426	CIP 110063	Acinetobacter venetianus	APPO00000000.1	340	289	305	174	335	190	294	1808	4204	3198	2736	2837	2606	2343	2517	2368	2625	2322	2247	2478	2264	1968	2294	2188	2114	2044	1959	2157	1687	3260	3186	2962	2953	2541	2646	2542	2860	2398	2612	2548	2257	2568	2301	2339	2255	2484
7254	JKSF06	Acinetobacter venetianus	NZ_LSVD00000000	417	358	367	217	335	190	366	2001	15959	11972	10465	10754	5749	2343	2607	2455	9966	2322	419	2478	2264	2050	2376	8159	2114	2044	1959	7934	1687	12448	3186	10835	2953	2541	10239	2542	10840	5434	9681	2548	2257	9580	2301	2339	2255	9029
7255	JKSF02	Acinetobacter venetianus	NZ_LSVC00000000	418	359	368	174	404	229	367	2002	15883	11921	10433	10754	9531	2343	2607	2455	9929	2322	419	2478	2264	1968	2376	4835	2114	2044	1959	7914	5507	12398	11931	6362	2953	5747	2646	2542	2860	5434	2612	2548	2257	2568	2301	8906	2255	8983
7256	GTC 14626	Acinetobacter venetianus	NZ_BCLZ00000000	340	289	305	174	335	190	294	1808	4204	3198	2736	2837	2606	2343	2517	2368	2625	2322	2247	2478	2264	1968	2294	2188	2114	2044	1959	2157	1687	3260	3186	2962	2953	2541	2646	2542	2860	2398	2612	2548	2257	2568	2301	2339	2255	2484
7258	LUH13518	Acinetobacter venetianus	NZ_JRHX00000000	419	360	305	218	405	190	368	2022	16016	11968	10531	10823	9575	8556	9638	8714	9971	8265	2247	2569	2264	7669	2376	8168	2114	7449	1959	2157	5531	12427	12054	10838	2953	9666	10241	9415	2860	5434	9684	9127	2257	9629	2301	2339	2255	2484
6427	NIPH 2168	Acinetobacter vivianii	APRW00000000.1	341	290	306	175	336	191	295	1809	8318	6632	6023	6249	5754	1847	3313	5297	5942	5148	1703	5536	5105	4465	5100	4817	2771	386	1483	4699	3528	7055	6943	6364	6212	5753	5851	1902	6068	5441	5846	5575	5154	5669	1733	5179	4938	1919
7263	CCM 8642	Acinetobacter vivianii	NZ_BMDR00000000	341	290	306	175	336	191	295	1809	8318	6632	6023	6249	5754	1847	3313	5297	5942	5148	1703	5536	5105	4465	5100	4817	2771	386	1483	4699	3528	7055	6943	6364	6212	5753	5851	1902	6068	5441	5846	5575	5154	5669	1733	5179	4938	1919
7264	ACIN00184	Acinetobacter vivianii	NZ_JADWOE000000000	197	189	186	93	406	103	172	2003	15881	6632	10432	6249	9497	1847	3313	8693	66032	1728	1703	5536	5105	1501	5100	4817	2771	386	1483	1681	1321	12396	11929	6364	6212	5720	5851	1902	6074	5441	5846	5575	5157	5669	1733	5179	4938	1919
7265	KJ-1	Acinetobacter vivianii	CP085083.1	420	361	369	175	407	230	369	2004	90388	84745	6031	6249	79194	1847	9614	8693	90039	1728	1703	5536	5105	1501	5100	4817	2771	386	68204	1681	1321	97863	6950	81846	6212	82333	5851	1902	87315	5441	5846	32625	5157	81525	1733	5179	4938	1919
6571	dk386	Acinetobacter wanghuae	CP045650.1	359	308	323	192	353	208	314	1846	54979	45923	43244	47673	40100	34571	43310	39096	44050	37162	39045	40922	38899	38130	39409	34941	32695	32911	32938	35205	27197	50295	50851	42430	43763	41719	44758	41403	44727	38335	43024	40375	38783	41056	39797	38726	37404	39536
6572	dk771	Acinetobacter wanghuae	WITK01.1	359	308	323	192	353	208	314	1846	54979	45923	43244	47673	40100	34571	43310	39096	44050	37162	39045	40922	38899	38130	39409	34941	32695	32911	32938	35205	27197	50295	50851	42430	43763	41719	44758	41403	44727	38335	43024	40375	38783	41056	39797	38726	37404	39536
6428	WCHA60	Acinetobacter wuhouensis	CP031716.1	342	291	307	176	337	192	296	1810	20737	15994	14307	15398	13589	11728	14176	12526	13997	12090	12298	13250	12139	12626	12361	11731	10988	2748	10720	11400	8032	17321	16737	14831	14731	13935	14283	13696	14780	13121	14123	12941	12319	13623	12608	12470	11688	12803
7266	WCHAW060049	Acinetobacter wuhouensis	NZ_SGSQ00000000	421	362	370	219	408	231	370	2005	45156	38887	36810	15398	34271	29445	28445	12526	18586	12090	12298	13250	16366	33697	12361	29662	10988	28298	10720	11400	8032	43114	43572	14831	14731	35815	38796	35760	14780	13121	14123	34612	12319	35269	12608	12470	15838	17246
7267	WCHAW010062	Acinetobacter wuhouensis	CP033133.1	422	363	371	176	409	232	371	2006	27917	15994	19302	15398	17889	16073	14176	12526	18586	12090	12298	13250	16366	12626	12361	16133	10988	2748	10720	11400	8032	22789	22485	14831	14731	18534	14283	17951	14780	17865	14123	12941	12319	13623	12608	12470	15838	17246
Legend:
	no alleles identified
	presence of paralogues
locus	locus with paralogues
[truncated: 18 more columns]
