# Supplementary material for: Phylogenomics of Acinetobacter species and analysis of antimicrobial resistance genes
Source: Front Microbiol. 2023 Oct 19;14:1264030. doi: 10.3389/fmicb.2023.1264030 (PMC10620307; doi:10.3389/fmicb.2023.1264030)
Supplement: Supplementary file 2 [file Table_2.xlsx]

## Sheet: Resistance genes
Table S2. Antimicrobial resistance genes identified in 837 Acinetobacter spp. genomes using ResFinder software.
Id	isolate	species	Genbank_accession	PMID	NUM_Antimicrobial resistance genes	beta-lactamase of class D e ampC	Resistance ≥ 3 Antimicrobial Categories	Rifampicin resistance gene (R)	Aminoglycoside resistance genes (A)																																						Class A beta-lactamase
																																															beta-lactam resistance (B)
								ARR-3_4	aac(3)-IIa_1	aac(3)-IId_1	aac(3)-Ia_1	aac(6')-31_1	aac(6')-IIa_1	aac(6')-Iaf_1	aac(6')-Ian_1	aac(6')-Ib_1	aac(6')-Ig_1	aac(6')-Ih_1	aac(6')-Ih_2	aac(6')-Ij_1	aac(6')-Ik_1	aac(6')-Ir_1	aac(6')-Iv_1	aac(6')-Ix_1	aadA1_2	aadA2_1	aadA5_1	ant(2'')-Ia_1	ant(2'')-Ia_13	ant(2'')-Ia_20	ant(3'')-Ia_1	aph(3'')-Ib_2	aph(3'')-Ib_5	aph(3')-IIa_2	aph(3')-IX_1	aph(3')-Ia_1	aph(3')-Ia_10	aph(3')-Ia_3	aph(3')-Ia_7	aph(3')-VIII_1	aph(3')-VI_1	aph(3')-VI_2	aph(3')-VIa_1	aph(3')-VIb_1	aph(6)-Id_1	armA_1	blaCARB-14_1	blaCARB-16_1	blaCARB-2_1
6360	ANC 4874	Acinetobacter albensis	FMBK00000000.1	26245775	.			.	.	.	.	.	.	.	.	.	.	.	.	.	.	.	.	.	.	.	.	.	.	.	.	.	.	.	.	.	.	.	.	.	.	.	.	.	.	.	.	.	.
6362	ANC 5114	Acinetobacter apis	FZLN00000000.1	25098562	.			.	.	.	.	.	.	.	.	.	.	.	.	.	.	.	.	.	.	.	.	.	.	.	.	.	.	.	.	.	.	.	.	.	.	.	.	.	.	.	.	.	.
2240	ATCC 17978	Acinetobacter baumannii	NC_009085.1		2 (B) (F)	ampc oxa class D		.	.	.	.	.	.	.	.	.	.	.	.	.	.	.	.	.	.	.	.	.	.	.	.	.	.	.	.	.	.	.	.	.	.	.	.	.	.	.	.	.	.
2244	AB307-0294	Acinetobacter baumannii	NC_011595.1		2 (B)	ampc oxa class D		.	.	.	.	.	.	.	.	.	.	.	.	.	.	.	.	.	.	.	.	.	.	.	.	.	.	.	.	.	.	.	.	.	.	.	.	.	.	.	.	.	.
2245	AB0057	Acinetobacter baumannii	NC_011586.1		6 (A) (B) (CHDL) (CH) (F) (Q) (T)	ampc oxa class D		.	.	.	100.00	.	.	.	.	.	.	.	.	.	.	.	.	.	.	.	.	.	.	.	82.51	.	.	.	.	.	.	.	100.00	.	.	.	.	.	.	.	.	.	.
2246	AYE	Acinetobacter baumannii	NC_010410.1		8 (R) (A) (ESBL) (B) (CH) (F) (Q) (T)	ampc oxa class D		90.24	.	.	100.00	.	.	.	100.00	.	.	.	.	.	.	.	.	.	.	.	.	100.00	.	.	82.51;83.54	.	100.00	.	.	.	.	.	100.00	.	.	.	.	.	100.00	.	.	.	.
2285	BJAB0715	Acinetobacter baumannii	NC_021733.1		5 (A) (B) (CHDL) (F) (T)	ampc oxa class D		.	.	.	.	.	.	.	.	.	.	.	.	.	.	.	.	.	.	.	.	.	.	.	.	99.88	.	.	.	.	.	.	.	.	.	.	.	.	100.00	.	.	.	.
2286	NIPH 335	Acinetobacter baumannii	APQX00000000.1		4 (A) (B) (F)	ampc oxa class D		.	.	.	.	.	.	.	.	.	.	.	.	.	.	.	.	.	.	.	.	.	.	.	.	99.88	.	.	.	.	.	.	.	.	.	.	.	.	100.00	.	.	.	.
2295	ATCC 19606	Acinetobacter baumannii	ACQB00000000.1		2 (B) (F)	ampc oxa class D		.	.	.	.	.	.	.	.	.	.	.	.	.	.	.	.	.	.	.	.	.	.	.	.	.	.	.	.	.	.	.	.	.	.	.	.	.	.	.	.	.	.
2296	ATCC 19606	Acinetobacter baumannii	APRG00000000.1		2 (B) (F)	ampc oxa class D		.	.	.	.	.	.	.	.	.	.	.	.	.	.	.	.	.	.	.	.	.	.	.	.	.	.	.	.	.	.	.	.	.	.	.	.	.	.	.	.	.	.
2643	NIPH 146	Acinetobacter baumannii	APOU00000000.1		2 (B)	ampc oxa class D		.	.	.	.	.	.	.	.	.	.	.	.	.	.	.	.	.	.	.	.	.	.	.	.	.	.	.	.	.	.	.	.	.	.	.	.	.	.	.	.	.	.
2648	Naval-18	Acinetobacter baumannii	AFDA00000000.1		5 (A) (B) (CHDL) (F) (Q)	ampc oxa class D		.	.	.	.	.	.	.	.	.	.	.	.	.	.	.	.	.	.	.	.	.	100.00	.	.	99.75	.	.	.	.	.	.	100.00	.	100.00	.	.	.	100.00	.	.	.	.
2664	NIPH 601	Acinetobacter baumannii	APQZ00000000.1		1 (B)	ampc oxa class D		.	.	.	.	.	.	.	.	.	.	.	.	.	.	.	.	.	.	.	.	.	.	.	.	.	.	.	.	.	.	.	.	.	.	.	.	.	.	.	.	.	.
2683	OIFC032	Acinetobacter baumannii	AFCZ00000000.2		2 (B)	ampc oxa class D		.	.	.	.	.	.	.	.	.	.	.	.	.	.	.	.	.	.	.	.	.	.	.	.	.	.	.	.	.	.	.	.	.	.	.	.	.	.	.	.	.	.
2684	OIFC087	Acinetobacter baumannii	AMFS00000000.1		2 (B)	ampc oxa class D		.	.	.	.	.	.	.	.	.	.	.	.	.	.	.	.	.	.	.	.	.	.	.	.	.	.	.	.	.	.	.	.	.	.	.	.	.	.	.	.	.	.
2692	1062314	Acinetobacter baumannii	JFDR00000000.1		1 (B)	ampc oxa class D		.	.	.	.	.	.	.	.	.	.	.	.	.	.	.	.	.	.	.	.	.	.	.	.	.	.	.	.	.	.	.	.	.	.	.	.	.	.	.	.	.	.
2722	3909	Acinetobacter baumannii	AEOZ00000000.1		4 (A) (B) (CH) (F) (CHDL)	ampc oxa class D		.	.	.	.	.	.	.	.	.	.	.	.	.	.	.	.	.	.	.	.	100.00	.	.	.	.	.	.	.	.	.	.	100.00	.	.	.	.	.	.	.	.	.	.
2725	TG22146	Acinetobacter baumannii	ASFM00000000.1		5 (A) (B) (CH) (F)	ampc oxa class D		.	.	.	.	.	.	.	100.00	.	.	.	.	.	.	.	.	.	.	.	.	100.00	.	.	.	.	.	.	.	.	.	.	100.00	.	.	.	.	.	.	.	100.00	.	.
2730	AB4857	Acinetobacter baumannii	AHAG00000000.1		5 (A) (B) (F) (Q) (T)	ampc oxa class D		.	.	.	.	.	.	.	.	.	.	.	.	.	.	.	.	.	.	.	.	.	100.00	.	.	.	.	.	.	.	.	.	.	.	.	.	99.87	.	.	.	.	.	.
2731	NIPH 1669	Acinetobacter baumannii	APOQ00000000.1		4(A) (B) (F) (Q)	ampc oxa class D		.	.	.	.	.	.	.	.	.	.	.	.	.	.	.	.	.	.	.	.	.	100.00	.	.	.	.	.	.	.	.	.	.	.	.	.	100.00	.	.	.	.	.	.
2732	Naval-81	Acinetobacter baumannii	AFDB00000000.2		5(A) (B) (F) (Q) (T)	ampc oxa class D		.	.	.	.	.	.	.	.	.	.	.	.	.	.	.	.	.	.	.	.	.	100.00	.	.	.	.	.	.	.	.	.	.	.	.	.	100.00	.	.	.	.	.	.
2733	AC30	Acinetobacter baumannii	CP007577.1		4 (A) (B) (CHDL) (T)	ampc oxa class D		.	.	.	.	.	.	.	.	.	.	.	.	.	.	.	.	.	.	.	.	.	.	.	.	99.88	.	.	.	.	.	.	.	.	.	.	.	.	100.00	.	.	.	.
2755	1656-2	Acinetobacter baumannii	NC_017162.1		5 (A) (B) (ESBL) (F) (Q)	ampc oxa class D		.	.	.	100.00	.	.	100.00	.	.	.	.	.	.	.	.	.	.	.	.	.	.	.	.	.	99.88;99.88	.	.	.	.	.	.	.	.	.	.	.	.	100.00	.	.	.	.
2756	AC29	Acinetobacter baumannii	CP007535.1		5 (A) (B) (CHDL) (M) (Q)	ampc oxa class D		.	.	.	.	.	.	.	.	.	.	.	.	.	.	.	.	.	.	.	.	.	.	.	.	99.88	.	.	.	.	.	.	100.00	.	.	.	.	.	100.00	100.00	.	.	.
2757	MDR-TJ	Acinetobacter baumannii	NC_017847.1		7(A) (B) (CH) (F) (M) (Q) (T)	ampc oxa class D		.	.	.	100.00	.	.	.	.	.	.	.	.	.	.	.	.	.	.	.	.	.	.	.	82.51;82.51	99.75	.	.	.	.	.	.	.	.	.	.	.	.	100.00	100.00	.	.	.
2758	MDR-ZJ06	Acinetobacter baumannii	NC_017171.1		7 (A) (B) (CHDL) (CH) (F) (Q) (T)	ampc oxa class D		.	.	.	.	.	.	.	.	.	.	.	.	.	.	.	.	.	.	.	.	.	.	.	82.51	99.88	.	.	.	.	.	.	.	.	.	.	.	.	100.00	.	.	.	.
2759	TCDC-AB0715	Acinetobacter baumannii	NC_017387.1		7 (A) (B) (CHDL) (CH) (F) (Q) (T)	ampc oxa class D		.	.	.	100.00	.	.	.	.	96.86	.	.	.	.	.	.	.	.	.	.	.	.	.	.	82.51;82.51	99.88	.	.	.	.	.	.	100.00;100.00	.	.	.	.	.	100.00	.	.	.	.
2760	TYTH-1	Acinetobacter baumannii	NC_018706.1		7(A) (B) (CH) (F) (M) (Q) (T)	ampc oxa class D		.	.	.	.	.	.	.	.	.	.	.	.	.	.	.	.	.	.	.	.	.	.	.	82.51	99.88	.	.	.	.	.	.	.	.	.	.	.	.	100.00	100.00	.	.	.
2761	BJAB07104	Acinetobacter baumannii	NC_021726.1		5 (A) (B) (CHDL) (F) (T)	ampc oxa class D		.	.	.	.	.	.	.	.	.	.	.	.	.	.	.	.	.	.	.	.	.	.	.	.	99.88	.	.	.	.	.	.	.	.	.	.	.	.	100.00	.	.	.	.
2762	BJAB0868	Acinetobacter baumannii	NC_021729.1		5 (A) (B) (CHDL) (F) (T)	ampc oxa class D		.	.	.	.	.	.	.	.	.	.	.	.	.	.	.	.	.	.	.	.	.	.	.	.	99.88	.	.	.	.	.	.	.	.	.	.	.	.	100.00	.	.	.	.
2763	ACICU	Acinetobacter baumannii	NC_010611.1		3(B) (F) (Q)	ampc oxa class D		.	.	.	.	.	.	.	.	.	.	.	.	.	.	.	.	.	.	.	.	.	.	.	.	.	.	.	.	.	.	.	.	.	.	.	.	.	.	.	.	.	.
2774	3990	Acinetobacter baumannii	AEOY00000000.1		4 (A) (B) (F) (M) (CHDL)	ampc oxa class D		.	.	.	.	.	.	.	.	.	.	.	.	.	.	.	.	.	.	.	.	.	.	.	.	.	.	.	.	.	.	.	.	.	.	.	100.00	.	.	.	.	.	.
2776	ABNIH3	Acinetobacter baumannii	AFTB00000000.1		3 (A) (B) (Q)	ampc oxa class D		.	.	.	97.38	.	.	100.00	.	.	.	.	.	.	.	.	.	.	.	.	.	.	.	.	.	99.88	.	.	.	.	.	.	.	.	.	.	.	.	87.46	.	.	.	.
2957	AbH12o-A2	Acinetobacter baumannii	CP009534.1		4(A) (B) (CH) (F)	ampc oxa class D		.	100.00	.	.	.	.	.	100.00	.	.	.	.	.	.	.	.	.	.	.	.	.	.	.	.	99.88	.	.	.	.	.	.	.	.	.	.	.	.	100.00	.	.	.	.
2958	AB030	Acinetobacter baumannii	CP009257.1		5 (A) (B) (CHDL) (CH) (F)	ampc oxa class D		.	100.00	.	.	.	.	.	100.00	.	.	.	.	.	.	.	.	.	.	.	.	.	.	.	.	99.88	.	.	.	.	.	.	.	.	.	.	.	.	100.00	.	.	.	.
3069	Ab04-mff	Acinetobacter baumannii	CP012006.1		4 (A) (B) (CHDL) (F)	ampc oxa class D		.	.	.	.	.	.	.	.	.	.	.	.	.	.	.	.	.	.	.	.	.	.	.	.	99.88	.	.	.	.	.	.	.	.	.	.	100.00	.	100.00	.	.	.	.
3070	D36	Acinetobacter baumannii	CP012952.1		2 (B) (CHDL)	ampc oxa class D		.	.	.	.	.	.	.	.	.	.	.	.	.	.	.	.	.	.	.	.	.	.	.	.	.	.	.	.	.	.	.	.	.	.	.	.	.	.	.	.	.	.
3173	XH857	Acinetobacter baumannii	CP014540.1		8 (A) (B) (CHDL) (CH) (F) (M) (Q) (T)	ampc oxa class D		.	.	.	.	.	.	.	.	.	.	.	.	.	.	.	.	.	.	.	.	.	.	.	82.51	99.88	.	.	.	.	.	.	100.00;100.00	.	.	.	.	.	100.00	100.00	.	.	.
3846	ARLG1933	Acinetobacter baumannii	NGII00000000.1		1 (B)	ampc oxa class D		.	.	.	.	.	.	.	.	.	.	.	.	.	.	.	.	.	.	.	.	.	.	.	.	.	.	.	.	.	.	.	.	.	.	.	.	.	.	.	.	.	.
3175	XH858	Acinetobacter baumannii	CP014528.1		5 (A) (B) (CHDL) (F) (T)	ampc oxa class D		.	.	.	.	.	.	.	.	.	.	.	.	.	.	.	.	.	.	.	.	.	.	.	.	99.88	.	.	.	.	.	.	.	.	.	.	.	.	100.00	.	.	.	.
5138	ATCC 19606T	Acinetobacter baumannii	CP046654.1		2 (B) (F)	ampc oxa class D		.	.	.	.	.	.	.	.	.	.	.	.	.	.	.	.	.	.	.	.	.	.	.	.	.	.	.	.	.	.	.	.	.	.	.	.	.	.	.	.	.	.
7101	XH446	Acinetobacter baylyi	NZ_MPVX00000000		2 (A) (CH)			.	.	.	.	.	.	.	.	.	.	.	.	.	.	.	.	.	.	.	.	.	.	.	.	.	.	.	.	100.00	.	.	.	.	.	.	.	.	.	.	.	.	.
7103	XH444	Acinetobacter baylyi	MPVV00000000.1		1 (A)			.	.	.	.	.	.	.	.	.	.	.	.	.	.	.	.	.	.	.	.	.	.	.	.	.	.	.	.	100.00	.	.	.	.	.	.	.	.	.	.	.	.	.
7106	XH447	Acinetobacter baylyi	MPVY00000000.1		1 (A)			.	.	.	.	.	.	.	.	.	.	.	.	.	.	.	.	.	.	.	.	.	.	.	.	.	.	.	.	100.00	.	.	.	.	.	.	.	.	.	.	.	.	.
7107	XH445	Acinetobacter baylyi	MPVW00000000.1		2 (A) (CH)			.	.	.	.	.	.	.	.	.	.	.	.	.	.	.	.	.	.	.	.	.	.	.	.	.	.	.	.	100.00	.	.	.	.	.	.	.	.	.	.	.	.	.
3867	Acinetobacter ADP1	Acinetobacter baylyi	NC_005966.1	15514110	.			.	.	.	.	.	.	.	.	.	.	.	.	.	.	.	.	.	.	.	.	.	.	.	.	.	.	.	.	.	.	.	.	.	.	.	.	.	.	.	.	.	.
6363	CIP 107474	Acinetobacter baylyi	APPT00000000.1		.			.	.	.	.	.	.	.	.	.	.	.	.	.	.	.	.	.	.	.	.	.	.	.	.	.	.	.	.	.	.	.	.	.	.	.	.	.	.	.	.	.	.
7100	AB93A21	Acinetobacter baylyi	NZ_UICD00000000.1		.			.	.	.	.	.	.	.	.	.	.	.	.	.	.	.	.	.	.	.	.	.	.	.	.	.	.	.	.	.	.	.	.	.	.	.	.	.	.	.	.	.	.
7102	TG19579	Acinetobacter baylyi	NZ_AMIC00000000.1		.			.	.	.	.	.	.	.	.	.	.	.	.	.	.	.	.	.	.	.	.	.	.	.	.	.	.	.	.	.	.	.	.	.	.	.	.	.	.	.	.	.	.
7104	XH443	Acinetobacter baylyi	MPVU00000000.1		.			.	.	.	.	.	.	.	.	.	.	.	.	.	.	.	.	.	.	.	.	.	.	.	.	.	.	.	.	.	.	.	.	.	.	.	.	.	.	.	.	.	.
7105	XH442	Acinetobacter baylyi	MPVT00000000.1		.			.	.	.	.	.	.	.	.	.	.	.	.	.	.	.	.	.	.	.	.	.	.	.	.	.	.	.	.	.	.	.	.	.	.	.	.	.	.	.	.	.	.
6364	CIP 110307	Acinetobacter beijerinckii	APQL00000000.1		.			.	.	.	.	.	.	.	.	.	.	.	.	.	.	.	.	.	.	.	.	.	.	.	.	.	.	.	.	.	.	.	.	.	.	.	.	.	.	.	.	.	.
7108	ANC 3835	Acinetobacter beijerinckii	APQK00000000.1		.			.	.	.	.	.	.	.	.	.	.	.	.	.	.	.	.	.	.	.	.	.	.	.	.	.	.	.	.	.	.	.	.	.	.	.	.	.	.	.	.	.	.
7110	GTC 14628	Acinetobacter beijerinckii	BBTL00000000.1		.			.	.	.	.	.	.	.	.	.	.	.	.	.	.	.	.	.	.	.	.	.	.	.	.	.	.	.	.	.	.	.	.	.	.	.	.	.	.	.	.	.	.
4114	L98	Acinetobacter bereziniae	SIRF00000000		6 (A) (B) (MBL) (F) (M) (Q)	oxa class D		.	.	.	.	100.00	.	.	.	.	.	.	.	.	.	.	.	.	.	.	.	.	.	.	82.82	.	.	.	.	.	.	.	.	.	100.00	.	.	.	.	.	.	.	.
6365	GD03185	Acinetobacter bereziniae	CP066119.1		1 (B) (MBL)	oxa class D		.	.	.	.	.	.	.	.	.	.	.	.	.	.	.	.	.	.	.	.	.	.	.	.	.	.	.	.	.	.	.	.	.	.	.	.	.	.	.	.	.	.
6366	GD0320	Acinetobacter bereziniae	CP066121.1		1 (B)	oxa class D		.	.	.	.	.	.	.	.	.	.	.	.	.	.	.	.	.	.	.	.	.	.	.	.	.	.	.	.	.	.	.	.	.	.	.	.	.	.	.	.	.	.
6367	XH901	Acinetobacter bereziniae	CP018259.1		1 (B)	oxa class D		.	.	.	.	.	.	.	.	.	.	.	.	.	.	.	.	.	.	.	.	.	.	.	.	.	.	.	.	.	.	.	.	.	.	.	.	.	.	.	.	.	.
6368	CIP 70.12	Acinetobacter bereziniae	APQG00000000.1		3 (A) (B) (F)	oxa class D		.	.	.	.	.	.	.	.	.	.	.	.	.	.	.	.	.	.	.	.	.	.	.	.	99.88	.	.	.	.	.	.	.	.	.	.	.	.	100.00	.	.	.	.
6369	ANC 3994	Acinetobacter bohemicus	APOH00000000.1		1 (B)	oxa class D		.	.	.	.	.	.	.	.	.	.	.	.	.	.	.	.	.	.	.	.	.	.	.	.	.	.	.	.	.	.	.	.	.	.	.	.	.	.	.	.	.	.
6370	ANC 5076	Acinetobacter bohemicus	FOZU00000000.1		1 (B)	oxa class D		.	.	.	.	.	.	.	.	.	.	.	.	.	.	.	.	.	.	.	.	.	.	.	.	.	.	.	.	.	.	.	.	.	.	.	.	.	.	.	.	.	.
7111	QAC-21b	Acinetobacter bohemicus	NZ_CAJJDZ000000000		1 (B)	oxa class D		.	.	.	.	.	.	.	.	.	.	.	.	.	.	.	.	.	.	.	.	.	.	.	.	.	.	.	.	.	.	.	.	.	.	.	.	.	.	.	.	.	.
7112	CCUG 69707	Acinetobacter bohemicus	NZ_VZOD00000000.1		1 (B)	oxa class D		.	.	.	.	.	.	.	.	.	.	.	.	.	.	.	.	.	.	.	.	.	.	.	.	.	.	.	.	.	.	.	.	.	.	.	.	.	.	.	.	.	.
6371	ANC 4422	Acinetobacter boissieri	FMYL00000000.1		.			.	.	.	.	.	.	.	.	.	.	.	.	.	.	.	.	.	.	.	.	.	.	.	.	.	.	.	.	.	.	.	.	.	.	.	.	.	.	.	.	.	.
6553	DSM 14964	Acinetobacter bouvetii	AREL01.1		1 (B)	oxa class D		.	.	.	.	.	.	.	.	.	.	.	.	.	.	.	.	.	.	.	.	.	.	.	.	.	.	.	.	.	.	.	.	.	.	.	.	.	.	.	.	.	.
6554	CIP 107468	Acinetobacter bouvetii	APQD01.1		1 (B)	oxa class D		.	.	.	.	.	.	.	.	.	.	.	.	.	.	.	.	.	.	.	.	.	.	.	.	.	.	.	.	.	.	.	.	.	.	.	.	.	.	.	.	.	.
6555	GTC 3697	Acinetobacter bouvetii	BCMB01.1		1 (B)	oxa class D		.	.	.	.	.	.	.	.	.	.	.	.	.	.	.	.	.	.	.	.	.	.	.	.	.	.	.	.	.	.	.	.	.	.	.	.	.	.	.	.	.	.
6556	WCHABo060081	Acinetobacter bouvetii	SGSU01.1		5 (A) (B) (F) (M) (T)			.	.	.	.	.	.	.	.	.	.	.	.	.	.	.	.	.	.	.	.	.	.	.	.	.	100.00	.	.	.	.	.	.	.	.	.	.	.	100.00	.	.	.	.
7113	JCM 18991	Acinetobacter bouvetii	NZ_AP024595.1		1 (B)			.	.	.	.	.	.	.	.	.	.	.	.	.	.	.	.	.	.	.	.	.	.	.	.	.	.	.	.	.	.	.	.	.	.	.	.	.	.	.	.	.	.
6557	CIP 110357	Acinetobacter brisouii	AYEU01.1		.			.	.	.	.	.	.	.	.	.	.	.	.	.	.	.	.	.	.	.	.	.	.	.	.	.	.	.	.	.	.	.	.	.	.	.	.	.	.	.	.	.	.
6558	DSM 18516	Acinetobacter brisouii	BBTI01.1		.			.	.	.	.	.	.	.	.	.	.	.	.	.	.	.	.	.	.	.	.	.	.	.	.	.	.	.	.	.	.	.	.	.	.	.	.	.	.	.	.	.	.
6559	ANC 4119	Acinetobacter brisouii	APPR01.1		.			.	.	.	.	.	.	.	.	.	.	.	.	.	.	.	.	.	.	.	.	.	.	.	.	.	.	.	.	.	.	.	.	.	.	.	.	.	.	.	.	.	.
6560	SM1	Acinetobacter brisouii	JZRE01.1		.			.	.	.	.	.	.	.	.	.	.	.	.	.	.	.	.	.	.	.	.	.	.	.	.	.	.	.	.	.	.	.	.	.	.	.	.	.	.	.	.	.	.
6561	TUM15068	Acinetobacter brisouii	BKFY01.1		.			.	.	.	.	.	.	.	.	.	.	.	.	.	.	.	.	.	.	.	.	.	.	.	.	.	.	.	.	.	.	.	.	.	.	.	.	.	.	.	.	.	.
6562	TUM15274	Acinetobacter brisouii	BKNN01.1		.			.	.	.	.	.	.	.	.	.	.	.	.	.	.	.	.	.	.	.	.	.	.	.	.	.	.	.	.	.	.	.	.	.	.	.	.	.	.	.	.	.	.
2126	NIPH 2254	Acinetobacter calcoaceticus	ACPK00000000.1		1 (B)	ampc oxa class D		.	.	.	.	.	.	.	.	.	.	.	.	.	.	.	.	.	.	.	.	.	.	.	.	.	.	.	.	.	.	.	.	.	.	.	.	.	.	.	.	.	.
3006	NIPH 13	Acinetobacter calcoaceticus	APOE00000000.1		1 (B)	ampc oxa class D		.	.	.	.	.	.	.	.	.	.	.	.	.	.	.	.	.	.	.	.	.	.	.	.	.	.	.	.	.	.	.	.	.	.	.	.	.	.	.	.	.	.
3007	RUH2202	Acinetobacter calcoaceticus	ACPK00000000.1		1 (B)	ampc oxa class D		.	.	.	.	.	.	.	.	.	.	.	.	.	.	.	.	.	.	.	.	.	.	.	.	.	.	.	.	.	.	.	.	.	.	.	.	.	.	.	.	.	.
3008	ANC 3680	Acinetobacter calcoaceticus	APQH00000000.1		1 (B)	ampc oxa class D		.	.	.	.	.	.	.	.	.	.	.	.	.	.	.	.	.	.	.	.	.	.	.	.	.	.	.	.	.	.	.	.	.	.	.	.	.	.	.	.	.	.
6124	CA16	Acinetobacter calcoaceticus	CP020000.1		1 (B)	ampc oxa class D		.	.	.	.	.	.	.	.	.	.	.	.	.	.	.	.	.	.	.	.	.	.	.	.	.	.	.	.	.	.	.	.	.	.	.	.	.	.	.	.	.	.
6125	A.calcoaceticus 2117	Acinetobacter calcoaceticus	LS999521.1		1 (B)	ampc oxa class D		.	.	.	.	.	.	.	.	.	.	.	.	.	.	.	.	.	.	.	.	.	.	.	.	.	.	.	.	.	.	.	.	.	.	.	.	.	.	.	.	.	.
6127	NCTC12983	Acinetobacter calcoaceticus	UFSJ00000000		1 (B)	ampc oxa class D		.	.	.	.	.	.	.	.	.	.	.	.	.	.	.	.	.	.	.	.	.	.	.	.	.	.	.	.	.	.	.	.	.	.	.	.	.	.	.	.	.	.
6128	TUM15316	Acinetobacter calcoaceticus	NZ_BKPD00000000		1 (B)	ampc oxa class D		.	.	.	.	.	.	.	.	.	.	.	.	.	.	.	.	.	.	.	.	.	.	.	.	.	.	.	.	.	.	.	.	.	.	.	.	.	.	.	.	.	.
6129	RS3	Acinetobacter calcoaceticus	RCWO00000000		1 (B)	ampc oxa class D		.	.	.	.	.	.	.	.	.	.	.	.	.	.	.	.	.	.	.	.	.	.	.	.	.	.	.	.	.	.	.	.	.	.	.	.	.	.	.	.	.	.
6130	Aci00895	Acinetobacter calcoaceticus	CAJHHQ000000000		1 (B)	ampc oxa class D		.	.	.	.	.	.	.	.	.	.	.	.	.	.	.	.	.	.	.	.	.	.	.	.	.	.	.	.	.	.	.	.	.	.	.	.	.	.	.	.	.	.
6134	ACIN00262	Acinetobacter calcoaceticus	JADVKR000000000		1 (B)	ampc oxa class D		.	.	.	.	.	.	.	.	.	.	.	.	.	.	.	.	.	.	.	.	.	.	.	.	.	.	.	.	.	.	.	.	.	.	.	.	.	.	.	.	.	.
6135	GK2	Acinetobacter calcoaceticus	LQMV00000000		1 (B)	ampc oxa class D		.	.	.	.	.	.	.	.	.	.	.	.	.	.	.	.	.	.	.	.	.	.	.	.	.	.	.	.	.	.	.	.	.	.	.	.	.	.	.	.	.	.
6136	GK1	Acinetobacter calcoaceticus	JYGV00000000	26272576	1 (B)	ampc oxa class D		.	.	.	.	.	.	.	.	.	.	.	.	.	.	.	.	.	.	.	.	.	.	.	.	.	.	.	.	.	.	.	.	.	.	.	.	.	.	.	.	.	.
6139	TG19585	Acinetobacter calcoaceticus	AMIW00000000		1 (B)	ampc oxa class D		.	.	.	.	.	.	.	.	.	.	.	.	.	.	.	.	.	.	.	.	.	.	.	.	.	.	.	.	.	.	.	.	.	.	.	.	.	.	.	.	.	.
6140	TG19588	Acinetobacter calcoaceticus	AMIX00000000		1 (B)	ampc oxa class D		.	.	.	.	.	.	.	.	.	.	.	.	.	.	.	.	.	.	.	.	.	.	.	.	.	.	.	.	.	.	.	.	.	.	.	.	.	.	.	.	.	.
6141	TG19593	Acinetobacter calcoaceticus	AMIY00000000		1 (B)	ampc oxa class D		.	.	.	.	.	.	.	.	.	.	.	.	.	.	.	.	.	.	.	.	.	.	.	.	.	.	.	.	.	.	.	.	.	.	.	.	.	.	.	.	.	.
6372	ANC 4603	Acinetobacter celticus	MBDL00000000.1	27692035	.			.	.	.	.	.	.	.	.	.	.	.	.	.	.	.	.	.	.	.	.	.	.	.	.	.	.	.	.	.	.	.	.	.	.	.	.	.	.	.	.	.	.
6563	WCHAc060005	Acinetobacter chengduensis	RCHC01.1	32690195	2 (M) (T)			.	.	.	.	.	.	.	.	.	.	.	.	.	.	.	.	.	.	.	.	.	.	.	.	.	.	.	.	.	.	.	.	.	.	.	.	.	.	.	.	.	.
6373	WCHAc010005	Acinetobacter chinensis	CP032134.1	30806982	.			.	.	.	.	.	.	.	.	.	.	.	.	.	.	.	.	.	.	.	.	.	.	.	.	.	.	.	.	.	.	.	.	.	.	.	.	.	.	.	.	.	.
6374	NIPH 2036	Acinetobacter colistiniresistens	ATGK00000000.1	28671519	2 (A) (B)	oxa class D		.	.	.	.	.	.	.	.	.	.	.	.	100.00	.	.	.	.	.	.	.	.	.	.	.	.	.	.	.	.	.	.	.	.	.	.	.	.	.	.	.	.	.
6375	NIPH 1859	Acinetobacter colistiniresistens	APRZ00000000.1	28671519	2 (A) (B)	oxa class D		.	.	.	.	.	.	.	.	.	.	.	.	100.00	.	.	.	.	.	.	.	.	.	.	.	.	.	.	.	.	.	.	.	.	.	.	.	.	.	.	.	.	.
6376	NR1165	Acinetobacter colistiniresistens	BGNT00000000.1	28671519	6 (A) (B) (MBL) (F) (M) (Q) (CHDL)	oxa class D		.	.	.	.	.	.	.	.	.	.	.	.	100.00	.	.	.	.	.	.	.	.	.	.	.	.	.	.	.	.	.	.	.	.	100.00	.	.	.	.	.	.	.	.
7114	KCRI-45	Acinetobacter colistiniresistens	NZ_UEGJ00000000	28671519	2 (A) (B)	oxa class D		.	.	.	.	.	.	.	.	.	.	.	.	100.00	.	.	.	.	.	.	.	.	.	.	.	.	.	.	.	.	.	.	.	.	.	.	.	.	.	.	.	.	.
7115	DL	Acinetobacter colistiniresistens	NZ_VMTP00000000	28671519	5 (A) (B) (CH) (F) (M) (CHDL)	oxa class D		.	.	.	.	.	.	.	.	100.00	.	.	.	100.00	.	.	.	.	.	.	.	.	.	.	82.51	.	.	.	.	.	.	.	.	.	.	.	100.00	.	.	.	.	.	.
7116	TUM15258	Acinetobacter colistiniresistens	NZ_BKMX00000000.1	28671519	2 (A) (B)	oxa class D		.	.	.	.	.	.	.	.	.	.	.	.	100.00	.	.	.	.	.	.	.	.	.	.	.	.	.	.	.	.	.	.	.	.	.	.	.	.	.	.	.	.	.
7117	TUM15240	Acinetobacter colistiniresistens	NZ_BKMF00000000.1	28671519	2 (A) (B)	oxa class D		.	.	.	.	.	.	.	.	.	.	.	.	100.00	.	.	.	.	.	.	.	.	.	.	.	.	.	.	.	.	.	.	.	.	.	.	.	.	.	.	.	.	.
7118	TUM15271	Acinetobacter colistiniresistens	NZ_BKNK00000000.1	28671519	2 (A) (B)	oxa class D		.	.	.	.	.	.	.	.	.	.	.	.	100.00	.	.	.	.	.	.	.	.	.	.	.	.	.	.	.	.	.	.	.	.	.	.	.	.	.	.	.	.	.
7119	TUM15188	Acinetobacter colistiniresistens	NZ_BKKF00000000	28671519	2 (A) (B)	oxa class D		.	.	.	.	.	.	.	.	.	.	.	.	100.00	.	.	.	.	.	.	.	.	.	.	.	.	.	.	.	.	.	.	.	.	.	.	.	.	.	.	.	.	.
7120	OCU_Ac7	Acinetobacter colistiniresistens	NZ_BHGD00000000	28671519	2 (A) (B)	oxa class D		.	.	.	.	.	.	.	.	.	.	.	.	100.00	.	.	.	.	.	.	.	.	.	.	.	.	.	.	.	.	.	.	.	.	.	.	.	.	.	.	.	.	.
7121	TUM15205	Acinetobacter colistiniresistens	NZ_BKKW00000000.1		2 (A) (B)	oxa class D		.	.	.	.	.	.	.	.	.	.	.	.	100.00	.	.	.	.	.	.	.	.	.	.	.	.	.	.	.	.	.	.	.	.	.	.	.	.	.	.	.	.	.
6377	CCM 8635	Acinetobacter courvalinii	BMDA00000000.1	26822020	2 (A) (B)	oxa class D		.	.	.	.	.	.	.	.	.	.	.	.	.	.	100.00	.	.	.	.	.	.	.	.	.	.	.	.	.	.	.	.	.	.	.	.	.	.	.	.	.	.	.
7122	WCHAc060002	Acinetobacter cumulans	NZ_RAXZ00000000	30808586	2 (CHDL) (M)	oxa class D		.	.	.	.	.	.	.	.	.	.	.	.	.	.	.	.	.	.	.	.	.	.	.	.	.	.	.	.	.	.	.	.	.	.	.	.	.	.	.	.	.	.
7123	WCHAc060008	Acinetobacter cumulans	NZ_RAXW00000000	30808586	4(A) (MBL) (F) (T) (CHDL)	oxa class D		.	.	100.00	.	.	.	.	.	.	.	.	.	.	.	.	.	.	.	.	.	.	.	.	.	99.88	.	.	.	.	.	.	100.00	.	.	.	97.44	.	.	.	.	.	.
7124	WCHAc060004	Acinetobacter cumulans	NZ_RAXY00000000	30808586	3(A) (F) (M)	oxa class D		.	.	.	.	.	.	.	.	.	.	.	.	.	.	.	.	.	.	.	.	.	.	.	.	99.88	.	.	.	.	.	.	.	.	.	.	.	.	100.00	.	.	.	.
7125	WCHAc060003	Acinetobacter cumulans	NZ_RCHD00000000	30808586	7 (R) (A) (CHDL) (ESBL) (F) (M) (T) (B)	oxa class D		100.00	.	.	.	.	.	.	.	.	.	.	.	.	.	.	.	.	.	.	.	.	.	.	.	.	.	.	.	.	.	.	.	.	.	.	100.00	.	.	.	.	.	.
7126	WCHAc060001	Acinetobacter cumulans	NZ_RCHE00000000	30808586	8 (R) (A) (ESBL) (CHDL) (CH) (F) (M) (T) (B)	oxa class D		100.00	.	.	.	.	.	.	.	.	.	.	.	.	.	.	.	.	.	.	.	.	.	.	.	.	.	.	.	.	.	.	.	.	.	.	100.00	.	.	.	.	.	.
6378	WCHAc060092	Acinetobacter cumulans	CP035934.2	30808586	.			.	.	.	.	.	.	.	.	.	.	.	.	.	.	.	.	.	.	.	.	.	.	.	.	.	.	.	.	.	.	.	.	.	.	.	.	.	.	.	.	.	.
6379	WCHA30	Acinetobacter defluvii	CP029397.2	28211316	3 (A) (MBL) (T)			.	.	.	.	.	.	.	.	.	.	.	.	.	.	.	.	.	.	.	.	.	.	.	.	99.88	.	.	.	.	.	.	100.00	.	.	.	.	.	100.00	.	.	.	.
7127	Ac_1538	Acinetobacter defluvii	NZ_LXUI00000000	28211316	.			.	.	.	.	.	.	.	.	.	.	.	.	.	.	.	.	.	.	.	.	.	.	.	.	.	.	.	.	.	.	.	.	.	.	.	.	.	.	.	.	.	.
6380	ANC 4105	Acinetobacter dispersus	APRL00000000.1		2 (A) (B)	oxa class D		.	.	.	.	.	.	.	.	.	.	.	.	.	.	.	.	100.00	.	.	.	.	.	.	.	.	.	.	.	.	.	.	.	.	.	.	.	.	.	.	.	.	.
6429	A. equi 114	Acinetobacter equi	CP012808.1	26620413	.			.	.	.	.	.	.	.	.	.	.	.	.	.	.	.	.	.	.	.	.	.	.	.	.	.	.	.	.	.	.	.	.	.	.	.	.	.	.	.	.	.	.
6381	ANC 4275	Acinetobacter gandensis	LZDS00000000.1	25225259	3 (A) (CHDL) (T)	oxa class D		.	.	100.00	.	.	.	.	.	.	.	.	.	.	.	.	.	.	.	.	.	.	.	.	.	.	.	.	.	.	.	.	.	.	.	.	.	.	.	.	.	.	.
6383	CIP 107464	Acinetobacter gerneri	APPN00000000.1	26484054	3 (A) (B) (T)	oxa class D		.	.	.	.	.	.	.	.	.	.	.	.	.	.	.	.	.	.	.	.	.	.	.	.	.	.	.	100.00	.	.	.	.	.	.	.	.	.	.	.	.	.	.
7128	KCTC 12415	Acinetobacter gerneri	NZ_BBLI00000000		3 (A) (B) (T)	oxa class D		.	.	.	.	.	.	.	.	.	.	.	.	.	.	.	.	.	.	.	.	.	.	.	.	.	.	.	100.00	.	.	.	.	.	.	.	.	.	.	.	.	.	.
7129	MTCC 9824	Acinetobacter gerneri	NZ_ASYY00000000	26484054	3 (A) (B) (T)	oxa class D		.	.	.	.	.	.	.	.	.	.	.	.	.	.	.	.	.	.	.	.	.	.	.	.	.	.	.	100.00	.	.	.	.	.	.	.	.	.	.	.	.	.	.
6384	AC 1271	Acinetobacter guerrae	LXGN00000000.1	32618559	.			.	.	.	.	.	.	.	.	.	.	.	.	.	.	.	.	.	.	.	.	.	.	.	.	.	.	.	.	.	.	.	.	.	.	.	.	.	.	.	.	.	.
7130	WCHAc060096	Acinetobacter guerrae	NZ_RAXU00000000	32618559	.			.	.	.	.	.	.	.	.	.	.	.	.	.	.	.	.	.	.	.	.	.	.	.	.	.	.	.	.	.	.	.	.	.	.	.	.	.	.	.	.	.	.
7131	TUM15565	Acinetobacter guerrae	NZ_BKYM00000000	32618559	.			.	.	.	.	.	.	.	.	.	.	.	.	.	.	.	.	.	.	.	.	.	.	.	.	.	.	.	.	.	.	.	.	.	.	.	.	.	.	.	.	.	.
6385	CIP 63.46	Acinetobacter guillouiae	APOS00000000.1		2 (A) (B)	oxa class D		.	.	.	.	.	.	.	.	.	.	.	.	.	.	.	.	.	.	.	.	.	.	.	.	.	.	.	.	.	.	.	.	.	.	.	100.00	.	.	.	.	.	.
6386	NBRC 110550	Acinetobacter guillouiae	AP014630.1	25323718	2 (A) (B)	oxa class D		.	.	.	.	.	.	.	.	.	.	.	.	.	.	.	.	.	.	.	.	.	.	.	.	.	.	.	.	.	.	.	.	.	.	.	100.00	.	.	.	.	.	.
7132	PgBE136	Acinetobacter guillouiae	NZ_CP083989.1		2 (A) (B)	oxa class D		.	.	.	.	.	.	.	.	.	.	.	.	.	.	.	.	.	.	.	.	.	.	.	.	.	.	.	.	.	.	.	.	.	.	.	.	99.74	.	.	.	.	.
7133	CCUG 2491	Acinetobacter guillouiae	NZ_VZOG00000000		2 (A) (B)	oxa class D		.	.	.	.	.	.	.	.	.	.	.	.	.	.	.	.	.	.	.	.	.	.	.	.	.	.	.	.	.	.	.	.	.	.	.	100.00	.	.	.	.	.	.
7134	KCTC 23200	Acinetobacter guillouiae	NZ_BBRY00000000		2 (A) (B)	oxa class D		.	.	.	.	.	.	.	.	.	.	.	.	.	.	.	.	.	.	.	.	.	.	.	.	.	.	.	.	.	.	.	.	.	.	.	100.00	.	.	.	.	.	.
7135	TUM15313	Acinetobacter guillouiae	NZ_BKPA00000000		2 (A) (B)	oxa class D		.	.	.	.	.	.	.	.	.	.	.	.	.	.	.	.	.	.	.	.	.	.	.	.	.	.	.	.	.	.	.	.	.	.	.	100.00	.	.	.	.	.	.
7136	TUM15493	Acinetobacter guillouiae	NZ_BKVV00000000		2 (A) (B)	oxa class D		.	.	.	.	.	.	.	.	.	.	.	.	.	.	.	.	.	.	.	.	.	.	.	.	.	.	.	.	.	.	.	.	.	100.00	.	.	.	.	.	.	.	.
7137	MSP4-18	Acinetobacter guillouiae	NZ_ASQG00000000		2 (A) (B)	oxa class D		.	.	.	.	.	.	.	.	.	.	.	.	.	.	.	.	.	.	.	.	.	.	.	.	.	.	.	.	.	.	.	.	.	.	.	100.00	.	.	.	.	.	.
7138	NIPH 991	Acinetobacter guillouiae	NZ_APPJ00000000		2 (A) (B)	oxa class D		.	.	.	.	.	.	.	.	.	.	.	.	.	.	.	.	.	.	.	.	.	.	.	.	.	.	.	.	.	.	.	.	.	.	100.00	.	.	.	.	.	.	.
6387	CIP 110306	Acinetobacter gyllenbergii	ATGG00000000.1	26484053	2 (A) (B)	oxa class D		.	.	.	.	.	.	.	.	.	.	100.00	.	.	.	.	.	.	.	.	.	.	.	.	.	.	.	.	.	.	.	.	.	.	.	.	.	.	.	.	.	.	.
6388	NCCP 16015	Acinetobacter gyllenbergii	CP041971.1		2 (A) (B)	oxa class D		.	.	.	.	.	.	.	.	.	.	.	.	.	.	.	100.00	.	.	.	.	.	.	.	.	.	.	.	.	.	.	.	.	.	.	.	.	.	.	.	.	.	.
7139	FMP01	Acinetobacter gyllenbergii	NZ_JRVA00000000		2 (A) (B)	oxa class D		.	.	.	.	.	.	.	.	.	.	.	100.00	.	.	.	.	.	.	.	.	.	.	.	.	.	.	.	.	.	.	.	.	.	.	.	.	.	.	.	.	.	.
7140	GTC 14627	Acinetobacter gyllenbergii	NZ_BBTK00000000		2 (A) (B)	oxa class D		.	.	.	.	.	.	.	.	.	.	100.00	.	.	.	.	.	.	.	.	.	.	.	.	.	.	.	.	.	.	.	.	.	.	.	.	.	.	.	.	.	.	.
7142	MTCC 11365	Acinetobacter gyllenbergii	NZ_ASQH00000000	26484053	2 (A) (B)	oxa class D		.	.	.	.	.	.	.	.	.	.	100.00	.	.	.	.	.	.	.	.	.	.	.	.	.	.	.	.	.	.	.	.	.	.	.	.	.	.	.	.	.	.	.
7143	NIPH 230	Acinetobacter gyllenbergii	NZ_AYEQ00000000		2 (A) (B)	oxa class D		.	.	.	.	.	.	.	.	.	.	100.00	.	.	.	.	.	.	.	.	.	.	.	.	.	.	.	.	.	.	.	.	.	.	.	.	.	.	.	.	.	.	.
6389	HW-2A	Acinetobacter haemolyticus	CP030880.1		2 (A) (B)	oxa class D		.	.	.	.	.	.	.	.	.	100.00	.	.	.	.	.	.	.	.	.	.	.	.	.	.	.	.	.	.	.	.	.	.	.	.	.	.	.	.	.	.	.	.
6390	CIP 64.3	Acinetobacter haemolyticus	APQQ00000000.1	26484055	2 (A) (B)	oxa class D		.	.	.	.	.	.	.	.	.	100.00	.	.	.	.	.	.	.	.	.	.	.	.	.	.	.	.	.	.	.	.	.	.	.	.	.	.	.	.	.	.	.	.
7144	5227	Acinetobacter haemolyticus	CP031988.1		2 (A) (B)	oxa class D		.	.	.	.	.	.	.	.	.	100.00	.	.	.	.	.	.	.	.	.	.	.	.	.	.	.	.	.	.	.	.	.	.	.	.	.	.	.	.	.	.	.	.
7145	AN54	Acinetobacter haemolyticus	CP041224.1	31335270	2 (A) (B)	oxa class D		.	.	.	.	.	.	.	.	.	100.00	.	.	.	.	.	.	.	.	.	.	.	.	.	.	.	.	.	.	.	.	.	.	.	.	.	.	.	.	.	.	.	.
7146	AN59	Acinetobacter haemolyticus	CP031972.1		2 (A) (B)	oxa class D		.	.	.	.	.	.	.	.	.	100.00	.	.	.	.	.	.	.	.	.	.	.	.	.	.	.	.	.	.	.	.	.	.	.	.	.	.	.	.	.	.	.	.
7147	AN43	Acinetobacter haemolyticus	CP031976.1		2 (A) (B)	oxa class D		.	.	.	.	.	.	.	.	.	100.00	.	.	.	.	.	.	.	.	.	.	.	.	.	.	.	.	.	.	.	.	.	.	.	.	.	.	.	.	.	.	.	.
7148	2126ch	Acinetobacter haemolyticus	CP031991.1		2 (A) (B)	oxa class D		.	.	.	.	.	.	.	.	.	100.00	.	.	.	.	.	.	.	.	.	.	.	.	.	.	.	.	.	.	.	.	.	.	.	.	.	.	.	.	.	.	.	.
7149	AN4	Acinetobacter haemolyticus	CP031979.1		2 (A) (B)	oxa class D		.	.	.	.	.	.	.	.	.	100.00	.	.	.	.	.	.	.	.	.	.	.	.	.	.	.	.	.	.	.	.	.	.	.	.	.	.	.	.	.	.	.	.
7150	INNSZ174	Acinetobacter haemolyticus	CP031998.1		2 (A) (B)	oxa class D		.	.	.	.	.	.	.	.	.	100.00	.	.	.	.	.	.	.	.	.	.	.	.	.	.	.	.	.	.	.	.	.	.	.	.	.	.	.	.	.	.	.	.
7151	11616	Acinetobacter haemolyticus	CP032002.1		2 (A) (B)	oxa class D		.	.	.	.	.	.	.	.	.	100.00	.	.	.	.	.	.	.	.	.	.	.	.	.	.	.	.	.	.	.	.	.	.	.	.	.	.	.	.	.	.	.	.
7152	TJS01	Acinetobacter haemolyticus	CP018871.1		2 (A) (B)	oxa class D		.	.	.	.	.	.	.	.	.	100.00	.	.	.	.	.	.	.	.	.	.	.	.	.	.	.	.	.	.	.	.	.	.	.	.	.	.	.	.	.	.	.	.
7153	TJR01	Acinetobacter haemolyticus	CP038009.1		2 (A) (B)	oxa class D		.	.	.	.	.	.	.	.	.	100.00	.	.	.	.	.	.	.	.	.	.	.	.	.	.	.	.	.	.	.	.	.	.	.	.	.	.	.	.	.	.	.	.
7154	AN3	Acinetobacter haemolyticus	CP031984.1		2 (A) (B)	oxa class D		.	.	.	.	.	.	.	.	.	100.00	.	.	.	.	.	.	.	.	.	.	.	.	.	.	.	.	.	.	.	.	.	.	.	.	.	.	.	.	.	.	.	.
7155	XH900	Acinetobacter haemolyticus	CP018260.1		2 (A) (B)	oxa class D		.	.	.	.	.	.	.	.	.	100.00	.	.	.	.	.	.	.	.	.	.	.	.	.	.	.	.	.	.	.	.	.	.	.	.	.	.	.	.	.	.	.	.
7156	FDAARGOS_1392	Acinetobacter haemolyticus	CP079900.1		2 (A) (B)	oxa class D		.	.	.	.	.	.	.	.	.	100.00	.	.	.	.	.	.	.	.	.	.	.	.	.	.	.	.	.	.	.	.	.	.	.	.	.	.	.	.	.	.	.	.
6391	JCM 31009	Acinetobacter halotolerans	SGIM00000000.1		2 (A) (B)	oxa class D		.	.	.	.	.	.	.	.	.	.	.	.	.	100.00	.	.	.	.	.	.	.	.	.	.	.	.	.	.	.	.	.	.	.	.	.	.	.	.	.	.	.	.
6564	HITLi 7	Acinetobacter harbinensis	JXBK01.1	25744987	.			.	.	.	.	.	.	.	.	.	.	.	.	.	.	.	.	.	.	.	.	.	.	.	.	.	.	.	.	.	.	.	.	.	.	.	.	.	.	.	.	.	.
7157	BF1	Acinetobacter harbinensis	JAGYWO000000000	34022615	.			.	.	.	.	.	.	.	.	.	.	.	.	.	.	.	.	.	.	.	.	.	.	.	.	.	.	.	.	.	.	.	.	.	.	.	.	.	.	.	.	.	.
7158	GXNN62X4	Acinetobacter indicus	CP071319.1		4 (A) (CH) (F) (T)			.	.	.	.	.	.	.	.	.	.	.	.	.	.	.	.	.	.	.	.	.	.	.	.	99.88	.	.	.	.	.	.	.	.	.	.	.	.	100.00	.	.	.	.
7159	C15_T	Acinetobacter indicus	CP048654.1		5 (A) (MBL) (CH) (F) (T)			.	.	.	.	.	.	.	.	.	.	.	.	.	.	.	.	.	.	.	.	.	.	.	.	99.88	.	.	.	.	.	.	.	.	.	.	100.00	.	100.00	.	.	.	.
7160	LYS68A	Acinetobacter indicus	CP070997.1		5 (A) (CH) (F) (Q) (T)			.	.	.	.	.	.	.	.	.	.	.	.	.	.	.	.	.	.	97.92	.	.	.	.	.	.	.	.	.	.	100.00	.	.	.	.	.	.	.	.	.	.	.	.
7168	TQ23	Acinetobacter indicus	CP045198.1		3 (A) (F) (T)			.	.	100.00	.	.	.	.	.	.	.	.	.	.	.	.	.	.	.	.	.	.	.	.	.	99.88	.	.	.	.	.	.	.	.	.	.	.	.	100.00	.	.	.	.
7169	TQ04	Acinetobacter indicus	CP045129.1		3 (A) (F) (T)			.	.	100.00	.	.	.	.	.	.	.	.	.	.	.	.	.	.	.	.	.	.	.	.	.	99.88	.	.	.	.	.	.	.	.	.	.	.	.	100.00	.	.	.	.
7171	XG01	Acinetobacter indicus	CP045135.1		2 (A) (F)			.	.	.	.	.	.	.	.	.	.	.	.	.	.	.	.	.	.	.	.	.	.	.	.	99.88	.	.	.	.	.	.	.	.	.	.	.	.	100.00	.	.	.	.
7174	GXNN15X4	Acinetobacter indicus	CP071317.1		2 (F) (T)			.	.	.	.	.	.	.	.	.	.	.	.	.	.	.	.	.	.	.	.	.	.	.	.	.	.	.	.	.	.	.	.	.	.	.	.	.	.	.	.	.	.
6392	WMB-7	Acinetobacter indicus	CP046392.1		.			.	.	.	.	.	.	.	.	.	.	.	.	.	.	.	.	.	.	.	.	.	.	.	.	.	.	.	.	.	.	.	.	.	.	.	.	.	.	.	.	.	.
6393	ANC 4215	Acinetobacter indicus	ATGH00000000.1		.			.	.	.	.	.	.	.	.	.	.	.	.	.	.	.	.	.	.	.	.	.	.	.	.	.	.	.	.	.	.	.	.	.	.	.	.	.	.	.	.	.	.
7161	yy_1	Acinetobacter indicus	CP039031.1		.			.	.	.	.	.	.	.	.	.	.	.	.	.	.	.	.	.	.	.	.	.	.	.	.	.	.	.	.	.	.	.	.	.	.	.	.	.	.	.	.	.	.
7163	SGAir0564	Acinetobacter indicus	CP024620.2	29724855	.			.	.	.	.	.	.	.	.	.	.	.	.	.	.	.	.	.	.	.	.	.	.	.	.	.	.	.	.	.	.	.	.	.	.	.	.	.	.	.	.	.	.
7164	94-2	Acinetobacter indicus	CP041291.1		.			.	.	.	.	.	.	.	.	.	.	.	.	.	.	.	.	.	.	.	.	.	.	.	.	.	.	.	.	.	.	.	.	.	.	.	.	.	.	.	.	.	.
7170	MMS9-2	Acinetobacter indicus	CP044450.1		.			.	.	.	.	.	.	.	.	.	.	.	.	.	.	.	.	.	.	.	.	.	.	.	.	.	.	.	.	.	.	.	.	.	.	.	.	.	.	.	.	.	.
7173	TQ18	Acinetobacter indicus	CP045131.1		.			.	.	.	.	.	.	.	.	.	.	.	.	.	.	.	.	.	.	.	.	.	.	.	.	.	.	.	.	.	.	.	.	.	.	.	.	.	.	.	.	.	.
6394	FDAARGOS_910	Acinetobacter johnsonii	CP065666.1		1 (B)	oxa class D		.	.	.	.	.	.	.	.	.	.	.	.	.	.	.	.	.	.	.	.	.	.	.	.	.	.	.	.	.	.	.	.	.	.	.	.	.	.	.	.	.	.
6395	CIP 64.6	Acinetobacter johnsonii	APON00000000.1		2 (A) (B)	oxa class D		.	.	.	.	.	.	.	.	.	.	.	.	.	.	.	.	.	.	.	.	.	.	.	.	.	.	100.00	.	.	.	.	.	.	.	.	.	.	.	.	.	.	.
7176	M19	Acinetobacter johnsonii	CP037424.1		1 (B)	oxa class D		.	.	.	.	.	.	.	.	.	.	.	.	.	.	.	.	.	.	.	.	.	.	.	.	.	.	.	.	.	.	.	.	.	.	.	.	.	.	.	.	.	.
7177	FDAARGOS_1093	Acinetobacter johnsonii	CP068195.1		1 (B)	oxa class D		.	.	.	.	.	.	.	.	.	.	.	.	.	.	.	.	.	.	.	.	.	.	.	.	.	.	.	.	.	.	.	.	.	.	.	.	.	.	.	.	.	.
7178	IC001	Acinetobacter johnsonii	CP022298.1		1 (B)	oxa class D		.	.	.	.	.	.	.	.	.	.	.	.	.	.	.	.	.	.	.	.	.	.	.	.	.	.	.	.	.	.	.	.	.	.	.	.	.	.	.	.	.	.
7179	CSUSB1	Acinetobacter johnsonii	CP083947.1		1 (B)	oxa class D		.	.	.	.	.	.	.	.	.	.	.	.	.	.	.	.	.	.	.	.	.	.	.	.	.	.	.	.	.	.	.	.	.	.	.	.	.	.	.	.	.	.
7184	FDAARGOS_1094	Acinetobacter johnsonii	CP068187.1		1 (B)	oxa class D		.	.	.	.	.	.	.	.	.	.	.	.	.	.	.	.	.	.	.	.	.	.	.	.	.	.	.	.	.	.	.	.	.	.	.	.	.	.	.	.	.	.
7185	AJ_082	Acinetobacter johnsonii	CP079792.1	31594927	1 (B)	oxa class D		.	.	.	.	.	.	.	.	.	.	.	.	.	.	.	.	.	.	.	.	.	.	.	.	.	.	.	.	.	.	.	.	.	.	.	.	.	.	.	.	.	.
7189	A. junii 65	Acinetobacter junii	CP019041.1		1 (A)			.	.	.	.	.	.	.	.	.	.	.	.	.	.	.	.	.	.	98.05	.	.	.	.	.	.	.	.	.	.	.	.	.	.	.	.	.	.	.	.	.	.	.
7191	WCHAJ59	Acinetobacter junii	CP028800.2		1(MBL)			.	.	.	.	.	.	.	.	.	.	.	.	.	.	.	.	.	.	.	.	.	.	.	.	.	.	.	.	.	.	.	.	.	.	.	.	.	.	.	.	.	.
6396	CIP 64.5	Acinetobacter junii	APPX00000000.1		.			.	.	.	.	.	.	.	.	.	.	.	.	.	.	.	.	.	.	.	.	.	.	.	.	.	.	.	.	.	.	.	.	.	.	.	.	.	.	.	.	.	.
6397	INC8271	Acinetobacter junii	CP071973.1		.			.	.	.	.	.	.	.	.	.	.	.	.	.	.	.	.	.	.	.	.	.	.	.	.	.	.	.	.	.	.	.	.	.	.	.	.	.	.	.	.	.	.
7186	lzh-X15	Acinetobacter junii	CP024632.1		.			.	.	.	.	.	.	.	.	.	.	.	.	.	.	.	.	.	.	.	.	.	.	.	.	.	.	.	.	.	.	.	.	.	.	.	.	.	.	.	.	.	.
7187	AJ_351	Acinetobacter junii	CP078018.1	31594927	.			.	.	.	.	.	.	.	.	.	.	.	.	.	.	.	.	.	.	.	.	.	.	.	.	.	.	.	.	.	.	.	.	.	.	.	.	.	.	.	.	.	.
7188	YR7	Acinetobacter junii	CP059558.1		.			.	.	.	.	.	.	.	.	.	.	.	.	.	.	.	.	.	.	.	.	.	.	.	.	.	.	.	.	.	.	.	.	.	.	.	.	.	.	.	.	.	.
7190	CAM121	Acinetobacter junii	CP068253.1		.			.	.	.	.	.	.	.	.	.	.	.	.	.	.	.	.	.	.	.	.	.	.	.	.	.	.	.	.	.	.	.	.	.	.	.	.	.	.	.	.	.	.
7192	AJ_068	Acinetobacter junii	CP078042.1	31594927	.			.	.	.	.	.	.	.	.	.	.	.	.	.	.	.	.	.	.	.	.	.	.	.	.	.	.	.	.	.	.	.	.	.	.	.	.	.	.	.	.	.	.
6398	ANC 4667	Acinetobacter kookii	FMYO00000000.1		.			.	.	.	.	.	.	.	.	.	.	.	.	.	.	.	.	.	.	.	.	.	.	.	.	.	.	.	.	.	.	.	.	.	.	.	.	.	.	.	.	.	.
6565	ANC 5109	Acinetobacter kyonggiensis	FNPK01.1	21221930	1 (B)	oxa class D		.	.	.	.	.	.	.	.	.	.	.	.	.	.	.	.	.	.	.	.	.	.	.	.	.	.	.	.	.	.	.	.	.	.	.	.	.	.	.	.	.	.
2116	ANC 4052	Acinetobacter lactucae	APQO00000000.1		1 (B)	ampc oxa class D		.	.	.	.	.	.	.	.	.	.	.	.	.	.	.	.	.	.	.	.	.	.	.	.	.	.	.	.	.	.	.	.	.	.	.	.	.	.	.	.	.	.
3858	ABBL098	Acinetobacter lactucae	LLGZ00000000.1		1 (B)	ampc oxa class D		.	.	.	.	.	.	.	.	.	.	.	.	.	.	.	.	.	.	.	.	.	.	.	.	.	.	.	.	.	.	.	.	.	.	.	.	.	.	.	.	.	.
5367	OTEC-02	Acinetobacter lactucae	CP020015.1		1 (B)	ampc oxa class D		.	.	.	.	.	.	.	.	.	.	.	.	.	.	.	.	.	.	.	.	.	.	.	.	.	.	.	.	.	.	.	.	.	.	.	.	.	.	.	.	.	.
5368	QL-1	Acinetobacter lactucae	CP053391.1		1 (B)	ampc oxa class D		.	.	.	.	.	.	.	.	.	.	.	.	.	.	.	.	.	.	.	.	.	.	.	.	.	.	.	.	.	.	.	.	.	.	.	.	.	.	.	.	.	.
5369	NRRL B-41902	Acinetobacter lactucae	LRPE00000000.1		1 (B)	ampc oxa class D		.	.	.	.	.	.	.	.	.	.	.	.	.	.	.	.	.	.	.	.	.	.	.	.	.	.	.	.	.	.	.	.	.	.	.	.	.	.	.	.	.	.
5370	JVAP01	Acinetobacter lactucae	LJPG00000000.1		1 (B)	ampc oxa class D		.	.	.	.	.	.	.	.	.	.	.	.	.	.	.	.	.	.	.	.	.	.	.	.	.	.	.	.	.	.	.	.	.	.	.	.	.	.	.	.	.	.
3169	G867/NDM-1	Acinetobacter lactucae	FKLP00000000		3 (A) (MBL) (B)	ampc oxa class D		.	.	.	.	.	.	.	.	.	.	.	.	.	.	.	.	.	.	.	.	.	.	.	.	.	.	.	.	.	.	.	.	.	100.00	.	.	.	.	.	.	.	.
6021	AS012629	Acinetobacter lactucae	VLXY00000000		1 (B)	ampc oxa class D		.	.	.	.	.	.	.	.	.	.	.	.	.	.	.	.	.	.	.	.	.	.	.	.	.	.	.	.	.	.	.	.	.	.	.	.	.	.	.	.	.	.
6118	ACIN00241	Acinetobacter lactucae	JADWNO000000000	26259796	1 (B)	ampc oxa class D		.	.	.	.	.	.	.	.	.	.	.	.	.	.	.	.	.	.	.	.	.	.	.	.	.	.	.	.	.	.	.	.	.	.	.	.	.	.	.	.	.	.
6119	ME27	Acinetobacter lactucae	CAJCKV000000000	26259796	1 (B)	ampc oxa class D		.	.	.	.	.	.	.	.	.	.	.	.	.	.	.	.	.	.	.	.	.	.	.	.	.	.	.	.	.	.	.	.	.	.	.	.	.	.	.	.	.	.
6120	TG41018	Acinetobacter lactucae	RFES00000000	26259796	1 (B)	ampc oxa class D		.	.	.	.	.	.	.	.	.	.	.	.	.	.	.	.	.	.	.	.	.	.	.	.	.	.	.	.	.	.	.	.	.	.	.	.	.	.	.	.	.	.
6121	CI78	Acinetobacter lactucae	AVOE00000000	26259796	1 (B)	ampc oxa class D		.	.	.	.	.	.	.	.	.	.	.	.	.	.	.	.	.	.	.	.	.	.	.	.	.	.	.	.	.	.	.	.	.	.	.	.	.	.	.	.	.	.
6122	TUM15140	Acinetobacter lactucae	BKIP00000000	26259796	1 (B)	ampc oxa class D		.	.	.	.	.	.	.	.	.	.	.	.	.	.	.	.	.	.	.	.	.	.	.	.	.	.	.	.	.	.	.	.	.	.	.	.	.	.	.	.	.	.
6123	TG29425	Acinetobacter lactucae	RFEL00000000	26259796	1 (B)	ampc oxa class D		.	.	.	.	.	.	.	.	.	.	.	.	.	.	.	.	.	.	.	.	.	.	.	.	.	.	.	.	.	.	.	.	.	.	.	.	.	.	.	.	.	.
6400	185	Acinetobacter lanii	CP049916.1		.			.	.	.	.	.	.	.	.	.	.	.	.	.	.	.	.	.	.	.	.	.	.	.	.	.	.	.	.	.	.	.	.	.	.	.	.	.	.	.	.	.	.
7193	187	Acinetobacter lanii	JAANID000000000.1	33196408	.			.	.	.	.	.	.	.	.	.	.	.	.	.	.	.	.	.	.	.	.	.	.	.	.	.	.	.	.	.	.	.	.	.	.	.	.	.	.	.	.	.	.
6399	BRTC-1	Acinetobacter larvae	CP016895.1		.			.	.	.	.	.	.	.	.	.	.	.	.	.	.	.	.	.	.	.	.	.	.	.	.	.	.	.	.	.	.	.	.	.	.	.	.	.	.	.	.	.	.
6401	NIPH 512	Acinetobacter lwoffii	AYHO00000000.1		1 (B)	oxa class D		.	.	.	.	.	.	.	.	.	.	.	.	.	.	.	.	.	.	.	.	.	.	.	.	.	.	.	.	.	.	.	.	.	.	.	.	.	.	.	.	.	.
7194	FDAARGOS 1393	Acinetobacter lwoffii	CP077336.1		1 (B)	oxa class D		.	.	.	.	.	.	.	.	.	.	.	.	.	.	.	.	.	.	.	.	.	.	.	.	.	.	.	.	.	.	.	.	.	.	.	.	.	.	.	.	.	.
7195	VS15	Acinetobacter lwoffii	CP080576.1		1 (B)	oxa class D		.	.	.	.	.	.	.	.	.	.	.	.	.	.	.	.	.	.	.	.	.	.	.	.	.	.	.	.	.	.	.	.	.	.	.	.	.	.	.	.	.	.
7196	FDAARGOS_552	Acinetobacter lwoffii	CP046296.1		1 (B)	oxa class D		.	.	.	.	.	.	.	.	.	.	.	.	.	.	.	.	.	.	.	.	.	.	.	.	.	.	.	.	.	.	.	.	.	.	.	.	.	.	.	.	.	.
7197	FDAARGOS 1394	Acinetobacter lwoffii	CP077369.1		1 (B)	oxa class D		.	.	.	.	.	.	.	.	.	.	.	.	.	.	.	.	.	.	.	.	.	.	.	.	.	.	.	.	.	.	.	.	.	.	.	.	.	.	.	.	.	.
7198	EK30A	Acinetobacter lwoffii	CP080636.1		1 (B)	oxa class D		.	.	.	.	.	.	.	.	.	.	.	.	.	.	.	.	.	.	.	.	.	.	.	.	.	.	.	.	.	.	.	.	.	.	.	.	.	.	.	.	.	.
7199	H7	Acinetobacter lwoffii	CP072549.1		1 (B)	oxa class D		.	.	.	.	.	.	.	.	.	.	.	.	.	.	.	.	.	.	.	.	.	.	.	.	.	.	.	.	.	.	.	.	.	.	.	.	.	.	.	.	.	.
7200	12CE1	Acinetobacter lwoffii	CP059081.1		1 (B)	oxa class D		.	.	.	.	.	.	.	.	.	.	.	.	.	.	.	.	.	.	.	.	.	.	.	.	.	.	.	.	.	.	.	.	.	.	.	.	.	.	.	.	.	.
6566	ANC 3699	Acinetobacter marinus	FMYK01.1	18092456	.			.	.	.	.	.	.	.	.	.	.	.	.	.	.	.	.	.	.	.	.	.	.	.	.	.	.	.	.	.	.	.	.	.	.	.	.	.	.	.	.	.	.
6402	NIPH 236	Acinetobacter modestus	APOJ00000000.1		.			.	.	.	.	.	.	.	.	.	.	.	.	.	.	.	.	.	.	.	.	.	.	.	.	.	.	.	.	.	.	.	.	.	.	.	.	.	.	.	.	.	.
6567	CIP 110549	Acinetobacter nectaris	AYER01.1		.			.	.	.	.	.	.	.	.	.	.	.	.	.	.	.	.	.	.	.	.	.	.	.	.	.	.	.	.	.	.	.	.	.	.	.	.	.	.	.	.	.	.
732	T228	Acinetobacter nosocomialis	JRUA00000000		2 (B) (CL)	ampc		.	.	.	.	.	.	.	.	.	.	.	.	.	.	.	.	.	.	.	.	.	.	.	.	.	.	.	.	.	.	.	.	.	.	.	.	.	.	.	.	.	.
1947	WC-487	Acinetobacter nosocomialis	AMZR00000000.1		1 (B)	ampc		.	.	.	.	.	.	.	.	.	.	.	.	.	.	.	.	.	.	.	.	.	.	.	.	.	.	.	.	.	.	.	.	.	.	.	.	.	.	.	.	.	.
2047	25977_1	Acinetobacter nosocomialis	JFVP01000000.1		1 (B)	ampc		.	.	.	.	.	.	.	.	.	.	.	.	.	.	.	.	.	.	.	.	.	.	.	.	.	.	.	.	.	.	.	.	.	.	.	.	.	.	.	.	.	.
2048	1281984	Acinetobacter nosocomialis	JFXD00000000.1		.	.		.	.	.	.	.	.	.	.	.	.	.	.	.	.	.	.	.	.	.	.	.	.	.	.	.	.	.	.	.	.	.	.	.	.	.	.	.	.	.	.	.	.
2076	216872	Acinetobacter nosocomialis	JFEM00000000.1		1 (B)	ampc		.	.	.	.	.	.	.	.	.	.	.	.	.	.	.	.	.	.	.	.	.	.	.	.	.	.	.	.	.	.	.	.	.	.	.	.	.	.	.	.	.	.
2077	1179249	Acinetobacter nosocomialis	JFXC00000000.1		1 (B)	ampc		.	.	.	.	.	.	.	.	.	.	.	.	.	.	.	.	.	.	.	.	.	.	.	.	.	.	.	.	.	.	.	.	.	.	.	.	.	.	.	.	.	.
2709	BIDMC 57	Acinetobacter nosocomialis	JMUI00000000.1		1 (B)	ampc		.	.	.	.	.	.	.	.	.	.	.	.	.	.	.	.	.	.	.	.	.	.	.	.	.	.	.	.	.	.	.	.	.	.	.	.	.	.	.	.	.	.
2710	1396970	Acinetobacter nosocomialis	JEWI00000000.1		1 (B)	ampc		.	.	.	.	.	.	.	.	.	.	.	.	.	.	.	.	.	.	.	.	.	.	.	.	.	.	.	.	.	.	.	.	.	.	.	.	.	.	.	.	.	.
2713	694762	Acinetobacter nosocomialis	JFEV00000000.1		1 (B)	ampc		.	.	.	.	.	.	.	.	.	.	.	.	.	.	.	.	.	.	.	.	.	.	.	.	.	.	.	.	.	.	.	.	.	.	.	.	.	.	.	.	.	.
2715	1130196	Acinetobacter nosocomialis	JFWX00000000.1		1 (B)	ampc		.	.	.	.	.	.	.	.	.	.	.	.	.	.	.	.	.	.	.	.	.	.	.	.	.	.	.	.	.	.	.	.	.	.	.	.	.	.	.	.	.	.
2716	88816	Acinetobacter nosocomialis	JFYG00000000.1		1 (B)	ampc		.	.	.	.	.	.	.	.	.	.	.	.	.	.	.	.	.	.	.	.	.	.	.	.	.	.	.	.	.	.	.	.	.	.	.	.	.	.	.	.	.	.
2717	6112	Acinetobacter nosocomialis	JMNY00000000.1		1 (B)	ampc		.	.	.	.	.	.	.	.	.	.	.	.	.	.	.	.	.	.	.	.	.	.	.	.	.	.	.	.	.	.	.	.	.	.	.	.	.	.	.	.	.	.
2999	21871	Acinetobacter nosocomialis	JEWV00000000.1		1 (B)	ampc		.	.	.	.	.	.	.	.	.	.	.	.	.	.	.	.	.	.	.	.	.	.	.	.	.	.	.	.	.	.	.	.	.	.	.	.	.	.	.	.	.	.
3003	766875	Acinetobacter nosocomialis	JEXX00000000.1		1 (B)	ampc		.	.	.	.	.	.	.	.	.	.	.	.	.	.	.	.	.	.	.	.	.	.	.	.	.	.	.	.	.	.	.	.	.	.	.	.	.	.	.	.	.	.
3009	NIPH 2119	Acinetobacter nosocomialis	APOP00000000.1		1 (B)	ampc		.	.	.	.	.	.	.	.	.	.	.	.	.	.	.	.	.	.	.	.	.	.	.	.	.	.	.	.	.	.	.	.	.	.	.	.	.	.	.	.	.	.
3011	NCTC 8102	Acinetobacter nosocomialis	AIEJ00000000.1		2 (B) (F)	ampc		.	.	.	.	.	.	.	.	.	.	.	.	.	.	.	.	.	.	.	.	.	.	.	.	.	.	.	.	.	.	.	.	.	.	.	.	.	.	.	.	.	.
3012	RUH2624	Acinetobacter nosocomialis	ACQF00000000.2		2 (B) (F)	ampc		.	.	.	.	.	.	.	.	.	.	.	.	.	.	.	.	.	.	.	.	.	.	.	.	.	.	.	.	.	.	.	.	.	.	.	.	.	.	.	.	.	.
3074	6411	Acinetobacter nosocomialis	CP010368.1		1 (B)	ampc		.	.	.	.	.	.	.	.	.	.	.	.	.	.	.	.	.	.	.	.	.	.	.	.	.	.	.	.	.	.	.	.	.	.	.	.	.	.	.	.	.	.
3864	UBA2098	Acinetobacter nosocomialis	DCYY00000000.1	28894102	1 (B)	ampc		.	.	.	.	.	.	.	.	.	.	.	.	.	.	.	.	.	.	.	.	.	.	.	.	.	.	.	.	.	.	.	.	.	.	.	.	.	.	.	.	.	.
5045	AC1530	Acinetobacter nosocomialis	CP045560.1		1 (B)	ampc		.	.	.	.	.	.	.	.	.	.	.	.	.	.	.	.	.	.	.	.	.	.	.	.	.	.	.	.	.	.	.	.	.	.	.	.	.	.	.	.	.	.
5326	KAN02	Acinetobacter nosocomialis	CP036171.1		1 (B)	ampc		.	.	.	.	.	.	.	.	.	.	.	.	.	.	.	.	.	.	.	.	.	.	.	.	.	.	.	.	.	.	.	.	.	.	.	.	.	.	.	.	.	.
5327	SSA3	Acinetobacter nosocomialis	CP020588.1		2 (B) (CHDL)	ampc oxa class D		.	.	.	.	.	.	.	.	.	.	.	.	.	.	.	.	.	.	.	.	.	.	.	.	.	.	.	.	.	.	.	.	.	.	.	.	.	.	.	.	.	.
5328	WM98B	Acinetobacter nosocomialis	CP059078.1		1 (B)	ampc		.	.	.	.	.	.	.	.	.	.	.	.	.	.	.	.	.	.	.	.	.	.	.	.	.	.	.	.	.	.	.	.	.	.	.	.	.	.	.	.	.	.
5329	NCTC 8102	Acinetobacter nosocomialis	CP029351.1		1 (B)	ampc		.	.	.	.	.	.	.	.	.	.	.	.	.	.	.	.	.	.	.	.	.	.	.	.	.	.	.	.	.	.	.	.	.	.	.	.	.	.	.	.	.	.
5330	FDAARGOS_129	Acinetobacter nosocomialis	CP014019.1		1 (B)	ampc		.	.	.	.	.	.	.	.	.	.	.	.	.	.	.	.	.	.	.	.	.	.	.	.	.	.	.	.	.	.	.	.	.	.	.	.	.	.	.	.	.	.
5332	M2	Acinetobacter nosocomialis	CP040105.1		1 (B)	ampc		.	.	.	.	.	.	.	.	.	.	.	.	.	.	.	.	.	.	.	.	.	.	.	.	.	.	.	.	.	.	.	.	.	.	.	.	.	.	.	.	.	.
5333	KAN01	Acinetobacter nosocomialis	CP038816.1		1 (B)	ampc		.	.	.	.	.	.	.	.	.	.	.	.	.	.	.	.	.	.	.	.	.	.	.	.	.	.	.	.	.	.	.	.	.	.	.	.	.	.	.	.	.	.
5334	2010S01-197	Acinetobacter nosocomialis	CP033561.1		1 (B)	ampc		.	.	.	.	.	.	.	.	.	.	.	.	.	.	.	.	.	.	.	.	.	.	.	.	.	.	.	.	.	.	.	.	.	.	.	.	.	.	.	.	.	.
5335	2014N23-120	Acinetobacter nosocomialis	CP033545.1		1 (B)	ampc		.	.	.	.	.	.	.	.	.	.	.	.	.	.	.	.	.	.	.	.	.	.	.	.	.	.	.	.	.	.	.	.	.	.	.	.	.	.	.	.	.	.
5337	2012C01-137	Acinetobacter nosocomialis	CP033557.1		1 (B)	ampc		.	.	.	.	.	.	.	.	.	.	.	.	.	.	.	.	.	.	.	.	.	.	.	.	.	.	.	.	.	.	.	.	.	.	.	.	.	.	.	.	.	.
5338	2010N17-248	Acinetobacter nosocomialis	CP033572.1		2 (B) (CHDL)	ampc oxa class D		.	.	.	.	.	.	.	.	.	.	.	.	.	.	.	.	.	.	.	.	.	.	.	.	.	.	.	.	.	.	.	.	.	.	.	.	.	.	.	.	.	.
5656	LMG 10619	Acinetobacter nosocomialis	BBSR00000000		1 (B)	ampc		.	.	.	.	.	.	.	.	.	.	.	.	.	.	.	.	.	.	.	.	.	.	.	.	.	.	.	.	.	.	.	.	.	.	.	.	.	.	.	.	.	.
5657	AN1	Acinetobacter nosocomialis	JACLCR000000000		9 (R) (ESBL) (A) (CH) (B) (F) (M) (Q) (T)	ampc		100.00	.	100.00	.	.	.	.	.	.	.	.	.	.	.	.	.	.	.	.	.	.	.	.	.	.	.	.	.	.	.	.	.	.	.	.	100.00	.	.	.	.	.	.
5658	TUM15572	Acinetobacter nosocomialis	BKYR00000000		1 (B)	ampc		.	.	.	.	.	.	.	.	.	.	.	.	.	.	.	.	.	.	.	.	.	.	.	.	.	.	.	.	.	.	.	.	.	.	.	.	.	.	.	.	.	.
5659	AC1697	Acinetobacter nosocomialis	JAFFPW000000000		1 (B)	ampc		.	.	.	.	.	.	.	.	.	.	.	.	.	.	.	.	.	.	.	.	.	.	.	.	.	.	.	.	.	.	.	.	.	.	.	.	.	.	.	.	.	.
5660	TUM15566	Acinetobacter nosocomialis	BKYN00000000		1 (B)	ampc		.	.	.	.	.	.	.	.	.	.	.	.	.	.	.	.	.	.	.	.	.	.	.	.	.	.	.	.	.	.	.	.	.	.	.	.	.	.	.	.	.	.
5661	TUM15325	Acinetobacter nosocomialis	BKPM00000000		1 (B)	ampc		.	.	.	.	.	.	.	.	.	.	.	.	.	.	.	.	.	.	.	.	.	.	.	.	.	.	.	.	.	.	.	.	.	.	.	.	.	.	.	.	.	.
5662	ARLG1930	Acinetobacter nosocomialis	NGIH00000000		1 (B)	ampc		.	.	.	.	.	.	.	.	.	.	.	.	.	.	.	.	.	.	.	.	.	.	.	.	.	.	.	.	.	.	.	.	.	.	.	.	.	.	.	.	.	.
5663	TUM15027	Acinetobacter nosocomialis	BKEK00000000		1 (B)	ampc		.	.	.	.	.	.	.	.	.	.	.	.	.	.	.	.	.	.	.	.	.	.	.	.	.	.	.	.	.	.	.	.	.	.	.	.	.	.	.	.	.	.
5664	TUM15028	Acinetobacter nosocomialis	BKEL00000000		1 (B)	ampc		.	.	.	.	.	.	.	.	.	.	.	.	.	.	.	.	.	.	.	.	.	.	.	.	.	.	.	.	.	.	.	.	.	.	.	.	.	.	.	.	.	.
5665	AB-HZ-B74	Acinetobacter nosocomialis	PRKE00000000		1 (B)	ampc		.	.	.	.	.	.	.	.	.	.	.	.	.	.	.	.	.	.	.	.	.	.	.	.	.	.	.	.	.	.	.	.	.	.	.	.	.	.	.	.	.	.
5666	TUM15558	Acinetobacter nosocomialis	BKYF00000000		1 (B)	ampc		.	.	.	.	.	.	.	.	.	.	.	.	.	.	.	.	.	.	.	.	.	.	.	.	.	.	.	.	.	.	.	.	.	.	.	.	.	.	.	.	.	.
5667	TUM15023	Acinetobacter nosocomialis	BKEG00000000		1 (B)	ampc		.	.	.	.	.	.	.	.	.	.	.	.	.	.	.	.	.	.	.	.	.	.	.	.	.	.	.	.	.	.	.	.	.	.	.	.	.	.	.	.	.	.
5668	TUM15119	Acinetobacter nosocomialis	BKHX00000000		1 (B)	ampc		.	.	.	.	.	.	.	.	.	.	.	.	.	.	.	.	.	.	.	.	.	.	.	.	.	.	.	.	.	.	.	.	.	.	.	.	.	.	.	.	.	.
5669	AC1802	Acinetobacter nosocomialis	JAFFPV000000000		1 (B)	ampc		.	.	.	.	.	.	.	.	.	.	.	.	.	.	.	.	.	.	.	.	.	.	.	.	.	.	.	.	.	.	.	.	.	.	.	.	.	.	.	.	.	.
5670	TUM15329	Acinetobacter nosocomialis	BKPQ00000000		1 (B)	ampc		.	.	.	.	.	.	.	.	.	.	.	.	.	.	.	.	.	.	.	.	.	.	.	.	.	.	.	.	.	.	.	.	.	.	.	.	.	.	.	.	.	.
5671	MGYG-HGUT-02345	Acinetobacter nosocomialis	CABMHW000000000		1 (B)	ampc		.	.	.	.	.	.	.	.	.	.	.	.	.	.	.	.	.	.	.	.	.	.	.	.	.	.	.	.	.	.	.	.	.	.	.	.	.	.	.	.	.	.
5672	CAC13	Acinetobacter nosocomialis	JACYVX000000000		3 (B) (F) (CL)	ampc		.	.	.	.	.	.	.	.	.	.	.	.	.	.	.	.	.	.	.	.	.	.	.	.	.	.	.	.	.	.	.	.	.	.	.	.	.	.	.	.	.	.
5673	GTC 03313	Acinetobacter nosocomialis	BBTJ00000000		1 (B)	ampc		.	.	.	.	.	.	.	.	.	.	.	.	.	.	.	.	.	.	.	.	.	.	.	.	.	.	.	.	.	.	.	.	.	.	.	.	.	.	.	.	.	.
5674	NBRC 110503	Acinetobacter nosocomialis	BBTP00000000		1 (B)	ampc		.	.	.	.	.	.	.	.	.	.	.	.	.	.	.	.	.	.	.	.	.	.	.	.	.	.	.	.	.	.	.	.	.	.	.	.	.	.	.	.	.	.
5675	NBRC 110501	Acinetobacter nosocomialis	BBTO00000000		1 (B)	ampc		.	.	.	.	.	.	.	.	.	.	.	.	.	.	.	.	.	.	.	.	.	.	.	.	.	.	.	.	.	.	.	.	.	.	.	.	.	.	.	.	.	.
5676	ACIN00230	Acinetobacter nosocomialis	JADWNT000000000		1 (B)	ampc		.	.	.	.	.	.	.	.	.	.	.	.	.	.	.	.	.	.	.	.	.	.	.	.	.	.	.	.	.	.	.	.	.	.	.	.	.	.	.	.	.	.
5677	NBRC 110502	Acinetobacter nosocomialis	BBTW00000000		1 (B)	ampc		.	.	.	.	.	.	.	.	.	.	.	.	.	.	.	.	.	.	.	.	.	.	.	.	.	.	.	.	.	.	.	.	.	.	.	.	.	.	.	.	.	.
5678	TUM15142	Acinetobacter nosocomialis	BKIR00000000		1 (B)	ampc		.	.	.	.	.	.	.	.	.	.	.	.	.	.	.	.	.	.	.	.	.	.	.	.	.	.	.	.	.	.	.	.	.	.	.	.	.	.	.	.	.	.
5679	TUM15536	Acinetobacter nosocomialis	BKXM00000000		1 (B)	ampc		.	.	.	.	.	.	.	.	.	.	.	.	.	.	.	.	.	.	.	.	.	.	.	.	.	.	.	.	.	.	.	.	.	.	.	.	.	.	.	.	.	.
5680	TUM15019	Acinetobacter nosocomialis	BKEC00000000		1 (B)	ampc		.	.	.	.	.	.	.	.	.	.	.	.	.	.	.	.	.	.	.	.	.	.	.	.	.	.	.	.	.	.	.	.	.	.	.	.	.	.	.	.	.	.
5681	PR324	Acinetobacter nosocomialis	NGDO00000000		1 (B)	ampc		.	.	.	.	.	.	.	.	.	.	.	.	.	.	.	.	.	.	.	.	.	.	.	.	.	.	.	.	.	.	.	.	.	.	.	.	.	.	.	.	.	.
5682	TUM15374	Acinetobacter nosocomialis	BKRJ00000000		1 (B)	ampc		.	.	.	.	.	.	.	.	.	.	.	.	.	.	.	.	.	.	.	.	.	.	.	.	.	.	.	.	.	.	.	.	.	.	.	.	.	.	.	.	.	.
5683	TUM15386	Acinetobacter nosocomialis	BKRV00000000		1 (B)	ampc		.	.	.	.	.	.	.	.	.	.	.	.	.	.	.	.	.	.	.	.	.	.	.	.	.	.	.	.	.	.	.	.	.	.	.	.	.	.	.	.	.	.
5684	ACIN00172	Acinetobacter nosocomialis	JADWOH000000000		1 (B)	ampc		.	.	.	.	.	.	.	.	.	.	.	.	.	.	.	.	.	.	.	.	.	.	.	.	.	.	.	.	.	.	.	.	.	.	.	.	.	.	.	.	.	.
5685	ACIN00166	Acinetobacter nosocomialis	JADVOK000000000		1 (B)	ampc		.	.	.	.	.	.	.	.	.	.	.	.	.	.	.	.	.	.	.	.	.	.	.	.	.	.	.	.	.	.	.	.	.	.	.	.	.	.	.	.	.	.
5686	PR365	Acinetobacter nosocomialis	NGCS00000000		1 (B)	ampc		.	.	.	.	.	.	.	.	.	.	.	.	.	.	.	.	.	.	.	.	.	.	.	.	.	.	.	.	.	.	.	.	.	.	.	.	.	.	.	.	.	.
5687	ACIN00200	Acinetobacter nosocomialis	JADWOB000000000		1 (B)	ampc		.	.	.	.	.	.	.	.	.	.	.	.	.	.	.	.	.	.	.	.	.	.	.	.	.	.	.	.	.	.	.	.	.	.	.	.	.	.	.	.	.	.
5688	ACIN00261	Acinetobacter nosocomialis	JADVKS000000000		1 (B)	ampc		.	.	.	.	.	.	.	.	.	.	.	.	.	.	.	.	.	.	.	.	.	.	.	.	.	.	.	.	.	.	.	.	.	.	.	.	.	.	.	.	.	.
5689	NBRC 110500	Acinetobacter nosocomialis	BBOT00000000		1 (B)	ampc		.	.	.	.	.	.	.	.	.	.	.	.	.	.	.	.	.	.	.	.	.	.	.	.	.	.	.	.	.	.	.	.	.	.	.	.	.	.	.	.	.	.
5690	GTC 03312	Acinetobacter nosocomialis	BBOO00000000		1 (B)	ampc		.	.	.	.	.	.	.	.	.	.	.	.	.	.	.	.	.	.	.	.	.	.	.	.	.	.	.	.	.	.	.	.	.	.	.	.	.	.	.	.	.	.
5691	NBRC 110498	Acinetobacter nosocomialis	BBTU00000000		5 (A) (MBL) (B) (F) (Q)	ampc oxa class D		.	.	.	.	100.00	.	.	.	.	.	.	.	.	.	.	.	.	.	.	.	.	.	.	82.51	.	.	.	.	.	.	.	.	.	100.00	.	.	.	.	.	.	.	.
5692	TUM15004	Acinetobacter nosocomialis	BKDN00000000		1 (B)	ampc		.	.	.	.	.	.	.	.	.	.	.	.	.	.	.	.	.	.	.	.	.	.	.	.	.	.	.	.	.	.	.	.	.	.	.	.	.	.	.	.	.	.
5693	ABBL058	Acinetobacter nosocomialis	LLFD00000000		1 (B)	ampc		.	.	.	.	.	.	.	.	.	.	.	.	.	.	.	.	.	.	.	.	.	.	.	.	.	.	.	.	.	.	.	.	.	.	.	.	.	.	.	.	.	.
5694	PR362	Acinetobacter nosocomialis	NGCP00000000		1 (B)	ampc		.	.	.	.	.	.	.	.	.	.	.	.	.	.	.	.	.	.	.	.	.	.	.	.	.	.	.	.	.	.	.	.	.	.	.	.	.	.	.	.	.	.
5695	TUM15298	Acinetobacter nosocomialis	BKOL00000000		1 (B)	ampc		.	.	.	.	.	.	.	.	.	.	.	.	.	.	.	.	.	.	.	.	.	.	.	.	.	.	.	.	.	.	.	.	.	.	.	.	.	.	.	.	.	.
5696	ARLG1962	Acinetobacter nosocomialis	NGIU00000000		1 (B)	ampc		.	.	.	.	.	.	.	.	.	.	.	.	.	.	.	.	.	.	.	.	.	.	.	.	.	.	.	.	.	.	.	.	.	.	.	.	.	.	.	.	.	.
5697	NBRC 110499	Acinetobacter nosocomialis	BBTV00000000		5 (A) (MBL) (B) (F) (Q)	ampc		.	.	.	.	100.00	.	.	.	.	.	.	.	.	.	.	.	.	.	.	.	.	.	.	82.82	.	.	.	.	.	.	.	.	.	.	.	.	.	.	.	.	.	.
5698	TUM15514	Acinetobacter nosocomialis	BKWQ00000000		2 (B) (T)	ampc		.	.	.	.	.	.	.	.	.	.	.	.	.	.	.	.	.	.	.	.	.	.	.	.	.	.	.	.	.	.	.	.	.	.	.	.	.	.	.	.	.	.
5699	TG22170	Acinetobacter nosocomialis	RFEG00000000		2 (A) (B)	ampc		.	.	.	.	.	.	.	.	.	.	.	.	.	.	.	.	.	.	.	.	.	100.00	.	.	.	.	.	.	.	.	.	.	.	.	.	.	.	.	.	.	.	.
5700	ABBL032	Acinetobacter nosocomialis	LLDM00000000		4 (A) (B) (F) (T)	ampc		.	.	.	.	.	.	.	.	.	.	.	.	.	.	.	.	.	.	.	.	.	.	.	.	99.88	.	.	.	.	.	.	.	.	.	.	.	.	100.00	.	.	.	.
5701	ABUH381	Acinetobacter nosocomialis	NDFD00000000		4 (A) (B) (F) (T)	ampc		.	.	.	.	.	.	.	.	.	.	.	.	.	.	.	.	.	.	.	.	.	.	.	.	99.88	.	.	.	.	.	.	.	.	.	.	.	.	100.00	.	.	.	.
5702	TUM15200	Acinetobacter nosocomialis	BKKR00000000		2 (B) (F)	ampc		.	.	.	.	.	.	.	.	.	.	.	.	.	.	.	.	.	.	.	.	.	.	.	.	.	.	.	.	.	.	.	.	.	.	.	.	.	.	.	.	.	.
5703	TUM15057	Acinetobacter nosocomialis	BKFN00000000		1 (B)	ampc		.	.	.	.	.	.	.	.	.	.	.	.	.	.	.	.	.	.	.	.	.	.	.	.	.	.	.	.	.	.	.	.	.	.	.	.	.	.	.	.	.	.
5704	TUM15284	Acinetobacter nosocomialis	BKNX00000000		1 (B)	ampc		.	.	.	.	.	.	.	.	.	.	.	.	.	.	.	.	.	.	.	.	.	.	.	.	.	.	.	.	.	.	.	.	.	.	.	.	.	.	.	.	.	.
5705	TUM15184	Acinetobacter nosocomialis	BKKB00000000		1 (B)	ampc		.	.	.	.	.	.	.	.	.	.	.	.	.	.	.	.	.	.	.	.	.	.	.	.	.	.	.	.	.	.	.	.	.	.	.	.	.	.	.	.	.	.
5706	TUM15365	Acinetobacter nosocomialis	BKRA00000000		1 (B)	ampc		.	.	.	.	.	.	.	.	.	.	.	.	.	.	.	.	.	.	.	.	.	.	.	.	.	.	.	.	.	.	.	.	.	.	.	.	.	.	.	.	.	.
5707	TUM15542	Acinetobacter nosocomialis	BKXS00000000		1 (B)	ampc		.	.	.	.	.	.	.	.	.	.	.	.	.	.	.	.	.	.	.	.	.	.	.	.	.	.	.	.	.	.	.	.	.	.	.	.	.	.	.	.	.	.
5708	TUM15303	Acinetobacter nosocomialis	BKOQ00000000		1 (B)	ampc		.	.	.	.	.	.	.	.	.	.	.	.	.	.	.	.	.	.	.	.	.	.	.	.	.	.	.	.	.	.	.	.	.	.	.	.	.	.	.	.	.	.
5709	TUM15278	Acinetobacter nosocomialis	BKNR00000000		1 (B)	ampc		.	.	.	.	.	.	.	.	.	.	.	.	.	.	.	.	.	.	.	.	.	.	.	.	.	.	.	.	.	.	.	.	.	.	.	.	.	.	.	.	.	.
5710	TUM15138	Acinetobacter nosocomialis	BKIO00000000		1 (B)	ampc		.	.	.	.	.	.	.	.	.	.	.	.	.	.	.	.	.	.	.	.	.	.	.	.	.	.	.	.	.	.	.	.	.	.	.	.	.	.	.	.	.	.
5711	TUM15187	Acinetobacter nosocomialis	BKKE00000000		1 (B)	ampc		.	.	.	.	.	.	.	.	.	.	.	.	.	.	.	.	.	.	.	.	.	.	.	.	.	.	.	.	.	.	.	.	.	.	.	.	.	.	.	.	.	.
5712	TUM15102	Acinetobacter nosocomialis	BKHG00000000		1 (B)	ampc		.	.	.	.	.	.	.	.	.	.	.	.	.	.	.	.	.	.	.	.	.	.	.	.	.	.	.	.	.	.	.	.	.	.	.	.	.	.	.	.	.	.
5713	TUM15474	Acinetobacter nosocomialis	BKVC00000000		1 (B)	ampc		.	.	.	.	.	.	.	.	.	.	.	.	.	.	.	.	.	.	.	.	.	.	.	.	.	.	.	.	.	.	.	.	.	.	.	.	.	.	.	.	.	.
5714	TUM15265	Acinetobacter nosocomialis	BKNE00000000		1 (B)	ampc		.	.	.	.	.	.	.	.	.	.	.	.	.	.	.	.	.	.	.	.	.	.	.	.	.	.	.	.	.	.	.	.	.	.	.	.	.	.	.	.	.	.
5715	TUM15461	Acinetobacter nosocomialis	BKUR00000000		1 (B)	ampc		.	.	.	.	.	.	.	.	.	.	.	.	.	.	.	.	.	.	.	.	.	.	.	.	.	.	.	.	.	.	.	.	.	.	.	.	.	.	.	.	.	.
5716	TUM15124	Acinetobacter nosocomialis	BKIC00000000		1 (B)	ampc		.	.	.	.	.	.	.	.	.	.	.	.	.	.	.	.	.	.	.	.	.	.	.	.	.	.	.	.	.	.	.	.	.	.	.	.	.	.	.	.	.	.
5717	ABBL080	Acinetobacter nosocomialis	LLGK00000000		2 (B) (F)	ampc		.	.	.	.	.	.	.	.	.	.	.	.	.	.	.	.	.	.	.	.	.	.	.	.	.	.	.	.	.	.	.	.	.	.	.	.	.	.	.	.	.	.
5718	TUM15448	Acinetobacter nosocomialis	BKUE00000000		1 (B)	ampc		.	.	.	.	.	.	.	.	.	.	.	.	.	.	.	.	.	.	.	.	.	.	.	.	.	.	.	.	.	.	.	.	.	.	.	.	.	.	.	.	.	.
5719	CAS04	Acinetobacter nosocomialis	MDLG00000000		1 (B)	ampc		.	.	.	.	.	.	.	.	.	.	.	.	.	.	.	.	.	.	.	.	.	.	.	.	.	.	.	.	.	.	.	.	.	.	.	.	.	.	.	.	.	.
5720	YMC2003/1/R306	Acinetobacter nosocomialis	MKHH00000000		5 (A) (ESBL) (B) (F) (T)	ampc		.	.	.	.	.	.	.	.	.	.	.	.	.	.	.	.	.	.	.	.	.	99.81	.	.	99.88;99.25	.	.	.	.	.	.	.	.	.	.	.	.	100.00	.	.	.	.
5721	P020	Acinetobacter nosocomialis	APCE00000000		1 (B)	ampc		.	.	.	.	.	.	.	.	.	.	.	.	.	.	.	.	.	.	.	.	.	.	.	.	.	.	.	.	.	.	.	.	.	.	.	.	.	.	.	.	.	.
5722	TG19596	Acinetobacter nosocomialis	AMIZ00000000		1 (B)	ampc		.	.	.	.	.	.	.	.	.	.	.	.	.	.	.	.	.	.	.	.	.	.	.	.	.	.	.	.	.	.	.	.	.	.	.	.	.	.	.	.	.	.
5723	TG21145	Acinetobacter nosocomialis	AMJH00000000		2 (B) (F)	ampc		.	.	.	.	.	.	.	.	.	.	.	.	.	.	.	.	.	.	.	.	.	.	.	.	.	.	.	.	.	.	.	.	.	.	.	.	.	.	.	.	.	.
5724	A. nosocomialis 28F	Acinetobacter nosocomialis	CBSD000000000		7 (A) (B) (CHDL) (CH) (F) (M) (T)	ampc oxa class D		.	100.00	.	.	.	.	.	.	.	.	.	.	.	.	.	.	.	.	.	.	.	.	.	.	99.88	.	.	.	.	.	100.00	.	.	.	.	100.00	.	100.00	.	.	.	.
5725	4300STDY7045889	Acinetobacter nosocomialis	UFOY00000000		2 (B) (T)	ampc		.	.	.	.	.	.	.	.	.	.	.	.	.	.	.	.	.	.	.	.	.	.	.	.	.	.	.	.	.	.	.	.	.	.	.	.	.	.	.	.	.	.
5727	4300STDY7045765	Acinetobacter nosocomialis	UFKR00000000		3 (B) (F) (T)	ampc		.	.	.	.	.	.	.	.	.	.	.	.	.	.	.	.	.	.	.	.	.	.	.	.	.	.	.	.	.	.	.	.	.	.	.	.	.	.	.	.	.	.
5728	XH762	Acinetobacter nosocomialis	LYGU00000000		3 (A) (B) (F)	ampc		.	.	.	.	.	.	.	.	.	.	.	.	.	.	.	.	.	.	.	.	.	.	.	.	99.88	.	.	.	.	.	.	.	.	.	.	.	.	100.00	.	.	.	.
5729	4300STDY7045888	Acinetobacter nosocomialis	UFOZ00000000		2 (B) (CHDL)	ampc oxa class D		.	.	.	.	.	.	.	.	.	.	.	.	.	.	.	.	.	.	.	.	.	.	.	.	.	.	.	.	.	.	.	.	.	.	.	.	.	.	.	.	.	.
5730	XH653	Acinetobacter nosocomialis	LYKE00000000		1 (B)	ampc		.	.	.	.	.	.	.	.	.	.	.	.	.	.	.	.	.	.	.	.	.	.	.	.	.	.	.	.	.	.	.	.	.	.	.	.	.	.	.	.	.	.
5731	XH654	Acinetobacter nosocomialis	LYKD00000000		1 (B)	ampc		.	.	.	.	.	.	.	.	.	.	.	.	.	.	.	.	.	.	.	.	.	.	.	.	.	.	.	.	.	.	.	.	.	.	.	.	.	.	.	.	.	.
5732	XH551	Acinetobacter nosocomialis	LYKW00000000		1 (B)	ampc		.	.	.	.	.	.	.	.	.	.	.	.	.	.	.	.	.	.	.	.	.	.	.	.	.	.	.	.	.	.	.	.	.	.	.	.	.	.	.	.	.	.
5733	4300STDY7045758	Acinetobacter nosocomialis	UFKJ00000000		1 (B)	ampc		.	.	.	.	.	.	.	.	.	.	.	.	.	.	.	.	.	.	.	.	.	.	.	.	.	.	.	.	.	.	.	.	.	.	.	.	.	.	.	.	.	.
5734	4300STDY7045890	Acinetobacter nosocomialis	UFPB00000000		2 (B) (F)	ampc		.	.	.	.	.	.	.	.	.	.	.	.	.	.	.	.	.	.	.	.	.	.	.	.	.	.	.	.	.	.	.	.	.	.	.	.	.	.	.	.	.	.
5735	4300STDY7045696	Acinetobacter nosocomialis	UFHW00000000		1 (B)	ampc		.	.	.	.	.	.	.	.	.	.	.	.	.	.	.	.	.	.	.	.	.	.	.	.	.	.	.	.	.	.	.	.	.	.	.	.	.	.	.	.	.	.
5736	4300STDY7045734	Acinetobacter nosocomialis	UFJC00000000		1 (B)	ampc		.	.	.	.	.	.	.	.	.	.	.	.	.	.	.	.	.	.	.	.	.	.	.	.	.	.	.	.	.	.	.	.	.	.	.	.	.	.	.	.	.	.
5737	4300STDY7045717	Acinetobacter nosocomialis	UFHX00000000		1 (B)	ampc		.	.	.	.	.	.	.	.	.	.	.	.	.	.	.	.	.	.	.	.	.	.	.	.	.	.	.	.	.	.	.	.	.	.	.	.	.	.	.	.	.	.
5738	Ab122	Acinetobacter nosocomialis	UCQC00000000		3 (A) (B) (CH)	ampc		.	.	100.00	.	.	.	.	.	.	.	.	.	.	.	.	.	.	.	.	.	.	.	.	.	.	.	.	.	.	.	.	.	.	100.00	.	.	.	.	.	.	.	.
5739	162085	Acinetobacter nosocomialis	JABJXC000000000		1 (B)	ampc		.	.	.	.	.	.	.	.	.	.	.	.	.	.	.	.	.	.	.	.	.	.	.	.	.	.	.	.	.	.	.	.	.	.	.	.	.	.	.	.	.	.
5740	A. nosocomialis AB14	Acinetobacter nosocomialis	PXMW00000000		1 (B)	ampc		.	.	.	.	.	.	.	.	.	.	.	.	.	.	.	.	.	.	.	.	.	.	.	.	.	.	.	.	.	.	.	.	.	.	.	.	.	.	.	.	.	.
5741	AB11	Acinetobacter nosocomialis	PXMZ00000000		1 (B)	ampc		.	.	.	.	.	.	.	.	.	.	.	.	.	.	.	.	.	.	.	.	.	.	.	.	.	.	.	.	.	.	.	.	.	.	.	.	.	.	.	.	.	.
5742	DE0048	Acinetobacter nosocomialis	VEHT00000000		1 (B)	ampc		.	.	.	.	.	.	.	.	.	.	.	.	.	.	.	.	.	.	.	.	.	.	.	.	.	.	.	.	.	.	.	.	.	.	.	.	.	.	.	.	.	.
5743	DE0040	Acinetobacter nosocomialis	VEHX00000000		1 (B)	ampc		.	.	.	.	.	.	.	.	.	.	.	.	.	.	.	.	.	.	.	.	.	.	.	.	.	.	.	.	.	.	.	.	.	.	.	.	.	.	.	.	.	.
5744	4300STDY7045796	Acinetobacter nosocomialis	UFLC00000000		3 (A) (B) (F)	ampc		.	.	.	.	.	.	.	.	.	.	.	.	.	.	.	.	.	.	.	.	.	.	.	.	99.88	.	.	.	.	.	.	.	.	.	.	.	.	100.00	.	.	.	.
5745	DE0041	Acinetobacter nosocomialis	VEHW00000000		1 (B)	ampc		.	.	.	.	.	.	.	.	.	.	.	.	.	.	.	.	.	.	.	.	.	.	.	.	.	.	.	.	.	.	.	.	.	.	.	.	.	.	.	.	.	.
5746	446_ABAU	Acinetobacter nosocomialis	JVGT00000000	26230489	1 (B)	ampc		.	.	.	.	.	.	.	.	.	.	.	.	.	.	.	.	.	.	.	.	.	.	.	.	.	.	.	.	.	.	.	.	.	.	.	.	.	.	.	.	.	.
5747	AB32	Acinetobacter nosocomialis	PXME00000000		4 (A) (B) (F) (T)	ampc		.	.	.	.	.	.	.	.	.	.	.	.	.	.	.	.	.	.	.	.	.	.	.	.	99.88	.	.	.	.	.	.	.	.	.	.	.	.	100.00	.	.	.	.
5748	HJ14	Acinetobacter nosocomialis	MADF00000000		4 (A) (B) (F) (T)	ampc		.	.	.	.	.	.	.	.	.	.	.	.	.	.	.	.	.	.	.	.	.	.	.	.	99.88	.	.	.	.	.	.	.	.	.	.	.	.	100.00	.	.	.	.
5749	AMA38	Acinetobacter nosocomialis	VYSW00000000		3 (A) (MBL) (B)	ampc		.	.	.	.	.	.	.	.	.	.	.	.	.	.	.	.	.	.	.	.	.	.	.	.	.	.	.	.	.	.	.	.	.	100.00	.	.	.	.	.	.	.	.
5750	AMA22	Acinetobacter nosocomialis	VYTL00000000		3 (A) (MBL) (B)	ampc		.	.	.	.	.	.	.	.	.	.	.	.	.	.	.	.	.	.	.	.	.	.	.	.	.	.	.	.	.	.	.	.	.	100.00	.	.	.	.	.	.	.	.
5751	OCU_Ac13	Acinetobacter nosocomialis	BHGJ00000000		1 (B)	ampc		.	.	.	.	.	.	.	.	.	.	.	.	.	.	.	.	.	.	.	.	.	.	.	.	.	.	.	.	.	.	.	.	.	.	.	.	.	.	.	.	.	.
5752	AN2605	Acinetobacter nosocomialis	NNSH00000000		9 (R) (A) (B) (MBL) (CH) (F) (M) (Q) (T)	ampc		100.00	.	100.00	.	.	.	.	.	.	.	.	.	.	.	.	.	.	.	.	.	.	.	.	.	.	.	.	.	.	.	.	.	.	.	.	100.00	.	.	.	.	100.00	.
5753	R34	Acinetobacter nosocomialis	QKWD00000000		4 (B) (CHDL) (F) (Q)	ampc		.	.	.	.	.	.	.	.	.	.	.	.	.	.	.	.	.	.	.	.	.	.	.	.	.	.	.	.	.	.	.	.	.	.	.	.	.	.	.	.	.	.
5754	UBA899	Acinetobacter nosocomialis	DBET00000000	28894102	1 (B)	ampc		.	.	.	.	.	.	.	.	.	.	.	.	.	.	.	.	.	.	.	.	.	.	.	.	.	.	.	.	.	.	.	.	.	.	.	.	.	.	.	.	.	.
5757	UBA6008	Acinetobacter nosocomialis	DJAG00000000	28894102	1 (B)	ampc		.	.	.	.	.	.	.	.	.	.	.	.	.	.	.	.	.	.	.	.	.	.	.	.	.	.	.	.	.	.	.	.	.	.	.	.	.	.	.	.	.	.
5758	UBA6568	Acinetobacter nosocomialis	DJJM00000000	28894102	1 (B)	ampc		.	.	.	.	.	.	.	.	.	.	.	.	.	.	.	.	.	.	.	.	.	.	.	.	.	.	.	.	.	.	.	.	.	.	.	.	.	.	.	.	.	.
5759	UBA1588	Acinetobacter nosocomialis	DCNU00000000	28894102	1 (B)	ampc		.	.	.	.	.	.	.	.	.	.	.	.	.	.	.	.	.	.	.	.	.	.	.	.	.	.	.	.	.	.	.	.	.	.	.	.	.	.	.	.	.	.
5760	UBA5671	Acinetobacter nosocomialis	DIIL00000000	28894102	1 (B)	ampc		.	.	.	.	.	.	.	.	.	.	.	.	.	.	.	.	.	.	.	.	.	.	.	.	.	.	.	.	.	.	.	.	.	.	.	.	.	.	.	.	.	.
5761	UBA4562	Acinetobacter nosocomialis	DGKU00000000	28894102	1 (B)	ampc		.	.	.	.	.	.	.	.	.	.	.	.	.	.	.	.	.	.	.	.	.	.	.	.	.	.	.	.	.	.	.	.	.	.	.	.	.	.	.	.	.	.
5763	UBA5647	Acinetobacter nosocomialis	DIJJ00000000	28894102	1 (B)	ampc		.	.	.	.	.	.	.	.	.	.	.	.	.	.	.	.	.	.	.	.	.	.	.	.	.	.	.	.	.	.	.	.	.	.	.	.	.	.	.	.	.	.
5764	UBA3252	Acinetobacter nosocomialis	DEUW00000000	28894102	1 (B)	ampc		.	.	.	.	.	.	.	.	.	.	.	.	.	.	.	.	.	.	.	.	.	.	.	.	.	.	.	.	.	.	.	.	.	.	.	.	.	.	.	.	.	.
5765	UBA5656	Acinetobacter nosocomialis	DIJA00000000	28894102	1 (B)	ampc		.	.	.	.	.	.	.	.	.	.	.	.	.	.	.	.	.	.	.	.	.	.	.	.	.	.	.	.	.	.	.	.	.	.	.	.	.	.	.	.	.	.
5766	UBA1870	Acinetobacter nosocomialis	DDHS00000000	28894102	1 (B)	ampc		.	.	.	.	.	.	.	.	.	.	.	.	.	.	.	.	.	.	.	.	.	.	.	.	.	.	.	.	.	.	.	.	.	.	.	.	.	.	.	.	.	.
5767	UBA2556	Acinetobacter nosocomialis	DDMC00000000	28894102	1 (B)	ampc		.	.	.	.	.	.	.	.	.	.	.	.	.	.	.	.	.	.	.	.	.	.	.	.	.	.	.	.	.	.	.	.	.	.	.	.	.	.	.	.	.	.
5772	UBA1655	Acinetobacter nosocomialis	DCLF00000000	28894102	1 (B)	ampc		.	.	.	.	.	.	.	.	.	.	.	.	.	.	.	.	.	.	.	.	.	.	.	.	.	.	.	.	.	.	.	.	.	.	.	.	.	.	.	.	.	.
5773	UBA7337	Acinetobacter nosocomialis	DKPK00000000	28894102	1 (B)	ampc		.	.	.	.	.	.	.	.	.	.	.	.	.	.	.	.	.	.	.	.	.	.	.	.	.	.	.	.	.	.	.	.	.	.	.	.	.	.	.	.	.	.
5779	UBA4105	Acinetobacter nosocomialis	DFXP00000000	28894102	1 (B)	ampc		.	.	.	.	.	.	.	.	.	.	.	.	.	.	.	.	.	.	.	.	.	.	.	.	.	.	.	.	.	.	.	.	.	.	.	.	.	.	.	.	.	.
5781	UBA3966	Acinetobacter nosocomialis	DGCY00000000	28894102	1 (B)	ampc		.	.	.	.	.	.	.	.	.	.	.	.	.	.	.	.	.	.	.	.	.	.	.	.	.	.	.	.	.	.	.	.	.	.	.	.	.	.	.	.	.	.
5786	Ab22222	Acinetobacter nosocomialis	AKAR00000000		2 (B) (F)	ampc		.	.	.	.	.	.	.	.	.	.	.	.	.	.	.	.	.	.	.	.	.	.	.	.	.	.	.	.	.	.	.	.	.	.	.	.	.	.	.	.	.	.
6339	AC1733	Acinetobacter nosocomialis	JAGSNM000000000		1 (B)	ampc		.	.	.	.	.	.	.	.	.	.	.	.	.	.	.	.	.	.	.	.	.	.	.	.	.	.	.	.	.	.	.	.	.	.	.	.	.	.	.	.	.	.
6343	AC1820	Acinetobacter nosocomialis	JAGSNQ000000000		3 (B) (M) (T)	ampc		.	.	.	.	.	.	.	.	.	.	.	.	.	.	.	.	.	.	.	.	.	.	.	.	.	.	.	.	.	.	.	.	.	.	.	.	.	.	.	.	.	.
6341	AC1806	Acinetobacter nosocomialis	JAGSNO000000000		2 (B) (T)	ampc		.	.	.	.	.	.	.	.	.	.	.	.	.	.	.	.	.	.	.	.	.	.	.	.	.	.	.	.	.	.	.	.	.	.	.	.	.	.	.	.	.	.
6342	AC1819	Acinetobacter nosocomialis	JAGSNP000000000		1 (B)	ampc		.	.	.	.	.	.	.	.	.	.	.	.	.	.	.	.	.	.	.	.	.	.	.	.	.	.	.	.	.	.	.	.	.	.	.	.	.	.	.	.	.	.
6344	AC1862	Acinetobacter nosocomialis	JAGSNR000000000		3 (CHDL) (M) (T)	ampc oxa class D		.	.	.	.	.	.	.	.	.	.	.	.	.	.	.	.	.	.	.	.	.	.	.	.	.	.	.	.	.	.	.	.	.	.	.	.	.	.	.	.	.	.
6345	AC1871	Acinetobacter nosocomialis	JAGSNS000000000		3 (CHDL) (M) (T)	ampc oxa class D		.	.	.	.	.	.	.	.	.	.	.	.	.	.	.	.	.	.	.	.	99	.	.	.	.	.	.	.	.	.	.	.	.	.	.	.	.	.	.	.	.	.
6346	AC1877	Acinetobacter nosocomialis	JAGSNT000000000		3 (CHDL) (M) (T)	ampc oxa class D		.	.	.	.	.	.	.	.	.	.	.	.	.	.	.	.	.	.	.	.	.	.	.	.	.	.	.	.	.	.	.	.	.	.	.	.	.	.	.	.	.	.
5787	AB7	Acinetobacter nosocomialis	PXND00000000		2 (B) (T)	ampc		.	.	.	.	.	.	.	.	.	.	.	.	.	.	.	.	.	.	.	.	.	.	.	.	.	.	.	.	.	.	.	.	.	.	.	.	.	.	.	.	.	.
5788	AB6	Acinetobacter nosocomialis	PXNE00000000		2 (B) (T)	ampc		.	.	.	.	.	.	.	.	.	.	.	.	.	.	.	.	.	.	.	.	.	.	.	.	.	.	.	.	.	.	.	.	.	.	.	.	.	.	.	.	.	.
5789	UBA2042	Acinetobacter nosocomialis	DDBC00000000	28894102	1 (B)	ampc		.	.	.	.	.	.	.	.	.	.	.	.	.	.	.	.	.	.	.	.	.	.	.	.	.	.	.	.	.	.	.	.	.	.	.	.	.	.	.	.	.	.
6540	NIPH 386	Acinetobacter nosocomialis	APPP00000000.1		2 (B) (T)	ampc		.	.	.	.	.	.	.	.	.	.	.	.	.	.	.	.	.	.	.	.	.	.	.	.	.	.	.	.	.	.	.	.	.	.	.	.	.	.	.	.	.	.
5331	J1A	Acinetobacter nosocomialis	CP042994.1			ampc		.	.	.	.	.	.	.	.	.	.	.	.	.	.	.	.	.	.	.	.	.	.	.	.	.	.	.	.	.	.	.	.	.	.	.	.	.	.	.	.	.	.
3863	GTC 3312	Acinetobacter nosocomialis	BBOO00000000.1		1 (B)	ampc		.	.	.	.	.	.	.	.	.	.	.	.	.	.	.	.	.	.	.	.	.	.	.	.	.	.	.	.	.	.	.	.	.	.	.	.	.	.	.	.	.	.
6150	AC1537	Acinetobacter nosocomialis	JAGJTD000000000		1 (B)	ampc		.	.	.	.	.	.	.	.	.	.	.	.	.	.	.	.	.	.	.	.	.	.	.	.	.	.	.	.	.	.	.	.	.	.	.	.	.	.	.	.	.	.
6151	AC1551	Acinetobacter nosocomialis	JAGJTC000000000		1 (B)	ampc		.	.	.	.	.	.	.	.	.	.	.	.	.	.	.	.	.	.	.	.	.	.	.	.	.	.	.	.	.	.	.	.	.	.	.	.	.	.	.	.	.	.
6152	AC1564	Acinetobacter nosocomialis	JAGJTB000000000		1 (B)	ampc		.	.	.	.	.	.	.	.	.	.	.	.	.	.	.	.	.	.	.	.	.	.	.	.	.	.	.	.	.	.	.	.	.	.	.	.	.	.	.	.	.	.
6153	AC1572	Acinetobacter nosocomialis	JAGJTA000000000		1 (B)	ampc		.	.	.	.	.	.	.	.	.	.	.	.	.	.	.	.	.	.	.	.	.	.	.	.	.	.	.	.	.	.	.	.	.	.	.	.	.	.	.	.	.	.
6154	AC1573	Acinetobacter nosocomialis	JAGJSZ000000000		1 (B)	ampc		.	.	.	.	.	.	.	.	.	.	.	.	.	.	.	.	.	.	.	.	.	.	.	.	.	.	.	.	.	.	.	.	.	.	.	.	.	.	.	.	.	.
6155	AC1587	Acinetobacter nosocomialis	JAGJSY000000000		1 (B)	ampc		.	.	.	.	.	.	.	.	.	.	.	.	.	.	.	.	.	.	.	.	.	.	.	.	.	.	.	.	.	.	.	.	.	.	.	.	.	.	.	.	.	.
6156	AC15131	Acinetobacter nosocomialis	JAGJSX000000000		1 (B)	ampc		.	.	.	.	.	.	.	.	.	.	.	.	.	.	.	.	.	.	.	.	.	.	.	.	.	.	.	.	.	.	.	.	.	.	.	.	.	.	.	.	.	.
6157	AC15154	Acinetobacter nosocomialis	JAGJSW000000000		1 (CHDL)	ampc		.	.	.	.	.	.	.	.	.	.	.	.	.	.	.	.	.	.	.	.	.	.	.	.	.	.	.	.	.	.	.	.	.	.	.	.	.	.	.	.	.	.
6158	AC15180	Acinetobacter nosocomialis	JAGJSV000000000		1 (B)	ampc		.	.	.	.	.	.	.	.	.	.	.	.	.	.	.	.	.	.	.	.	.	.	.	.	.	.	.	.	.	.	.	.	.	.	.	.	.	.	.	.	.	.
6159	AC15181	Acinetobacter nosocomialis	JAGJSU000000000		1 (B)	ampc		.	.	.	.	.	.	.	.	.	.	.	.	.	.	.	.	.	.	.	.	.	.	.	.	.	.	.	.	.	.	.	.	.	.	.	.	.	.	.	.	.	.
6160	AC15183	Acinetobacter nosocomialis	JAGJST000000000		1 (B)	ampc		.	.	.	.	.	.	.	.	.	.	.	.	.	.	.	.	.	.	.	.	.	.	.	.	.	.	.	.	.	.	.	.	.	.	.	.	.	.	.	.	.	.
6332	AC1614	Acinetobacter nosocomialis	JAGSNG000000000		1 (B)	ampc		.	.	.	.	.	.	.	.	.	.	.	.	.	.	.	.	.	.	.	.	.	.	.	.	.	.	.	.	.	.	.	.	.	.	.	.	.	.	.	.	.	.
6333	AC1631	Acinetobacter nosocomialis	JAGSNH000000000		1 (B)	ampc		.	.	.	.	.	.	.	.	.	.	.	.	.	.	.	.	.	.	.	.	.	.	.	.	.	.	.	.	.	.	.	.	.	.	.	.	.	.	.	.	.	.
6334	AC1644	Acinetobacter nosocomialis	JAGSNI000000000		1 (B)	ampc		.	.	.	.	.	.	.	.	.	.	.	.	.	.	.	.	.	.	.	.	.	.	.	.	.	.	.	.	.	.	.	.	.	.	.	.	.	.	.	.	.	.
6337	AC1723	Acinetobacter nosocomialis	JAGTUM000000000		1 (B)	ampc		.	.	.	.	.	.	.	.	.	.	.	.	.	.	.	.	.	.	.	.	.	.	.	.	.	.	.	.	.	.	.	.	.	.	.	.	.	.	.	.	.	.
6347	AC1892	Acinetobacter nosocomialis	JAGSNU000000000		1 (B)	ampc		.	.	.	.	.	.	.	.	.	.	.	.	.	.	.	.	.	.	.	.	.	.	.	.	.	.	.	.	.	.	.	.	.	.	.	.	.	.	.	.	.	.
6348	AC1896	Acinetobacter nosocomialis	JAGSNV000000000		1 (B)	ampc		.	.	.	.	.	.	.	.	.	.	.	.	.	.	.	.	.	.	.	.	.	.	.	.	.	.	.	.	.	.	.	.	.	.	.	.	.	.	.	.	.	.
6336	AC1708	Acinetobacter nosocomialis	JAGSNK000000000		1 (B)	ampc		.	.	.	.	.	.	.	.	.	.	.	.	.	.	.	.	.	.	.	.	.	.	.	.	.	.	.	.	.	.	.	.	.	.	.	.	.	.	.	.	.	.
2107	ANC 4219	Acinetobacter oleivorans	CP002080		1 (B)	ampc oxa class D		.	.	.	.	.	.	.	.	.	.	.	.	.	.	.	.	.	.	.	.	.	.	.	.	.	.	.	.	.	.	.	.	.	.	.	.	.	.	.	.	.	.
5403	AC1583	Acinetobacter oleivorans	GCA_014876805.1		2 (A) (B)	ampc oxa class D		.	.	.	.	.	.	.	.	.	.	.	.	.	.	.	.	.	.	.	.	.	.	.	.	99.88	.	.	.	.	.	.	.	.	.	.	.	.	100.00	.	.	.	.
5404	AC1885	Acinetobacter oleivorans	GCA_014876825.1		1 (B)	ampc oxa class D		.	.	.	.	.	.	.	.	.	.	.	.	.	.	.	.	.	.	.	.	.	.	.	.	.	.	.	.	.	.	.	.	.	.	.	.	.	.	.	.	.	.
7201	CIP 110421	Acinetobacter oleivorans	AYES00000000.1		1 (B)	ampc oxa class D		.	.	.	.	.	.	.	.	.	.	.	.	.	.	.	.	.	.	.	.	.	.	.	.	.	.	.	.	.	.	.	.	.	.	.	.	.	.	.	.	.	.
7202	TUM15416	Acinetobacter oleivorans	BKSZ00000000.1		1 (B)	ampc oxa class D		.	.	.	.	.	.	.	.	.	.	.	.	.	.	.	.	.	.	.	.	.	.	.	.	.	.	.	.	.	.	.	.	.	.	.	.	.	.	.	.	.	.
7203	TUM16161	Acinetobacter oleivorans	BKCX00000000.1		1 (B)	ampc oxa class D		.	.	.	.	.	.	.	.	.	.	.	.	.	.	.	.	.	.	.	.	.	.	.	.	.	.	.	.	.	.	.	.	.	.	.	.	.	.	.	.	.	.
7204	TUM16164	Acinetobacter oleivorans	BKDA00000000.1		1 (B)	ampc oxa class D		.	.	.	.	.	.	.	.	.	.	.	.	.	.	.	.	.	.	.	.	.	.	.	.	.	.	.	.	.	.	.	.	.	.	.	.	.	.	.	.	.	.
7205	TUM16156	Acinetobacter oleivorans	BKCS00000000.1		1 (B)	ampc oxa class D		.	.	.	.	.	.	.	.	.	.	.	.	.	.	.	.	.	.	.	.	.	.	.	.	.	.	.	.	.	.	.	.	.	.	.	.	.	.	.	.	.	.
6403	CIP 108168	Acinetobacter parvus	APOM00000000.1		1 (B)	oxa class D		.	.	.	.	.	.	.	.	.	.	.	.	.	.	.	.	.	.	.	.	.	.	.	.	.	.	.	.	.	.	.	.	.	.	.	.	.	.	.	.	.	.
7206	GTC 3704	Acinetobacter parvus	BCME00000000.1		1 (B)	oxa class D		.	.	.	.	.	.	.	.	.	.	.	.	.	.	.	.	.	.	.	.	.	.	.	.	.	.	.	.	.	.	.	.	.	.	.	.	.	.	.	.	.	.
7207	DSM 16617	Acinetobacter parvus	AIEB00000000.1	23259572	1 (B)	oxa class D		.	.	.	.	.	.	.	.	.	.	.	.	.	.	.	.	.	.	.	.	.	.	.	.	.	.	.	.	.	.	.	.	.	.	.	.	.	.	.	.	.	.
7208	NIPH 1103	Acinetobacter parvus	APOL00000000.1		.			.	.	.	.	.	.	.	.	.	.	.	.	.	.	.	.	.	.	.	.	.	.	.	.	.	.	.	.	.	.	.	.	.	.	.	.	.	.	.	.	.	.
6404	LW15	Acinetobacter piscicola	NIFO00000000.1		.			.	.	.	.	.	.	.	.	.	.	.	.	.	.	.	.	.	.	.	.	.	.	.	.	.	.	.	.	.	.	.	.	.	.	.	.	.	.	.	.	.	.
7209	YH12207_T	Acinetobacter piscicola	CP048659.1	29458492	.			.	.	.	.	.	.	.	.	.	.	.	.	.	.	.	.	.	.	.	.	.	.	.	.	.	.	.	.	.	.	.	.	.	.	.	.	.	.	.	.	.	.
7210	C1T1-2_a	Acinetobacter piscicola	SEUF00000000.1	29458492	.			.	.	.	.	.	.	.	.	.	.	.	.	.	.	.	.	.	.	.	.	.	.	.	.	.	.	.	.	.	.	.	.	.	.	.	.	.	.	.	.	.	.
733	T167	Acinetobacter pittii	JRQZ00000000		9 (R) (A) (ESBL) (CHDL) (B) (CH) (F) (M) (Q)	ampc oxa class D		90.24	.	.	.	.	.	.	.	.	.	.	.	.	.	.	.	.	.	.	.	100.00	100.00	.	83.54	.	.	.	.	.	.	.	.	.	.	.	100.00	.	.	.	.	.	.
744	CR12-42	Acinetobacter pittii	JQNT00000000		7 (A) (CHDL) (MBL) (CH) (F) (M) (Q)	ampc oxa class D		.	.	100.00	.	.	.	.	.	.	.	.	.	.	.	.	.	.	.	.	.	.	.	.	.	.	.	.	.	.	.	.	100.00	.	.	.	.	.	.	.	.	.	100.00
3000	1289694	Acinetobacter pittii	JEWE00000000.1		1 (B)	ampc oxa class D		.	.	.	.	.	.	.	.	.	.	.	.	.	.	.	.	.	.	.	.	.	.	.	.	.	.	.	.	.	.	.	.	.	.	.	.	.	.	.	.	.	.
3001	809848	Acinetobacter pittii	JEXG00000000.1		1 (B)	ampc oxa class D		.	.	.	.	.	.	.	.	.	.	.	.	.	.	.	.	.	.	.	.	.	.	.	.	.	.	.	.	.	.	.	.	.	.	.	.	.	.	.	.	.	.
3002	1542444	Acinetobacter pittii	JEYA00000000.1		1 (B)	ampc oxa class D		.	.	.	.	.	.	.	.	.	.	.	.	.	.	.	.	.	.	.	.	.	.	.	.	.	.	.	.	.	.	.	.	.	.	.	.	.	.	.	.	.	.
3004	1578804	Acinetobacter pittii	JEYF00000000.1		1 (B)	ampc oxa class D		.	.	.	.	.	.	.	.	.	.	.	.	.	.	.	.	.	.	.	.	.	.	.	.	.	.	.	.	.	.	.	.	.	.	.	.	.	.	.	.	.	.
3013	CIP 70.29	Acinetobacter pittii	APQP00000000.1		1 (B)	ampc oxa class D		.	.	.	.	.	.	.	.	.	.	.	.	.	.	.	.	.	.	.	.	.	.	.	.	.	.	.	.	.	.	.	.	.	.	.	.	.	.	.	.	.	.
3014	ANC 3678	Acinetobacter pittii	APQN00000000.1		1 (B)	ampc oxa class D		.	.	.	.	.	.	.	.	.	.	.	.	.	.	.	.	.	.	.	.	.	.	.	.	.	.	.	.	.	.	.	.	.	.	.	.	.	.	.	.	.	.
3015	ANC 3870/SH 024	Acinetobacter pittii	ADCH00000000.1		1 (B)	ampc oxa class D		.	.	.	.	.	.	.	.	.	.	.	.	.	.	.	.	.	.	.	.	.	.	.	.	.	.	.	.	.	.	.	.	.	.	.	.	.	.	.	.	.	.
3489	PHEA-2	Acinetobacter pittii	NC_016603.1		1 (B)	ampc oxa class D		.	.	.	.	.	.	.	.	.	.	.	.	.	.	.	.	.	.	.	.	.	.	.	.	.	.	.	.	.	.	.	.	.	.	.	.	.	.	.	.	.	.
3848	742879	Acinetobacter pittii	JFYC00000000.1		1 (B)	ampc oxa class D		.	.	.	.	.	.	.	.	.	.	.	.	.	.	.	.	.	.	.	.	.	.	.	.	.	.	.	.	.	.	.	.	.	.	.	.	.	.	.	.	.	.
3850	ARLG1957	Acinetobacter pittii	NGIS00000000.1		1 (B)	ampc oxa class D		.	.	.	.	.	.	.	.	.	.	.	.	.	.	.	.	.	.	.	.	.	.	.	.	.	.	.	.	.	.	.	.	.	.	.	.	.	.	.	.	.	.
3851	ABBL033	Acinetobacter pittii	LLDN00000000.1		1 (B)	ampc oxa class D		.	.	.	.	.	.	.	.	.	.	.	.	.	.	.	.	.	.	.	.	.	.	.	.	.	.	.	.	.	.	.	.	.	.	.	.	.	.	.	.	.	.
3852	UBA2484	Acinetobacter pittii	DDOW00000000.1		1 (B)	ampc		.	.	.	.	.	.	.	.	.	.	.	.	.	.	.	.	.	.	.	.	.	.	.	.	.	.	.	.	.	.	.	.	.	.	.	.	.	.	.	.	.	.
3853	NBRC 110510	Acinetobacter pittii	BBTS00000000.1		4 (A) (MBL) (F) (Q)	ampc oxa class D		.	.	.	.	.	.	.	.	.	.	.	.	.	.	.	.	.	.	.	.	.	.	.	.	.	.	.	.	.	.	.	.	.	100.00	.	.	.	.	.	.	.	.
3854	ARLG1771	Acinetobacter pittii	NGGG00000000.1		1 (B)	ampc oxa class D		.	.	.	.	.	.	.	.	.	.	.	.	.	.	.	.	.	.	.	.	.	.	.	.	.	.	.	.	.	.	.	.	.	.	.	.	.	.	.	.	.	.
3855	ARLG1961	Acinetobacter pittii	NGIT00000000.1		1 (B)	ampc oxa class D		.	.	.	.	.	.	.	.	.	.	.	.	.	.	.	.	.	.	.	.	.	.	.	.	.	.	.	.	.	.	.	.	.	.	.	.	.	.	.	.	.	.
3856	ABUH540	Acinetobacter pittii	MSOC00000000.1		1 (B)	ampc oxa class D		.	.	.	.	.	.	.	.	.	.	.	.	.	.	.	.	.	.	.	.	.	.	.	.	.	.	.	.	.	.	.	.	.	.	.	.	.	.	.	.	.	.
3857	ARLG1807	Acinetobacter pittii	NGGW00000000.1		1 (B)	ampc oxa class D		.	.	.	.	.	.	.	.	.	.	.	.	.	.	.	.	.	.	.	.	.	.	.	.	.	.	.	.	.	.	.	.	.	.	.	.	.	.	.	.	.	.
3859	NBRC 110508	Acinetobacter pittii	BBTR00000000.1		1 (B)	ampc oxa class D		.	.	.	.	.	.	.	.	.	.	.	.	.	.	.	.	.	.	.	.	.	.	.	.	.	.	.	.	.	.	.	.	.	.	.	.	.	.	.	.	.	.
5339	ST220	Acinetobacter pittii	CP029610.1		2 (B) (MBL)	ampc oxa class D		.	.	.	.	.	.	.	.	.	.	.	.	.	.	.	.	.	.	.	.	.	.	.	.	.	.	.	.	.	.	.	.	.	.	.	.	.	.	.	.	.	.
5340	XJ88	Acinetobacter pittii	CP018909.1		1 (B)	ampc oxa class D		.	.	.	.	.	.	.	.	.	.	.	.	.	.	.	.	.	.	.	.	.	.	.	.	.	.	.	.	.	.	.	.	.	.	.	.	.	.	.	.	.	.
5341	WP2-W18-ESBL-11	Acinetobacter pittii	AP021936.1		1 (B)	ampc oxa class D		.	.	.	.	.	.	.	.	.	.	.	.	.	.	.	.	.	.	.	.	.	.	.	.	.	.	.	.	.	.	.	.	.	.	.	.	.	.	.	.	.	.
5342	HUMV-6483	Acinetobacter pittii	CP021428.1		1 (B)	ampc oxa class D		.	.	.	.	.	.	.	.	.	.	.	.	.	.	.	.	.	.	.	.	.	.	.	.	.	.	.	.	.	.	.	.	.	.	.	.	.	.	.	.	.	.
5493	AC15156	Acinetobacter pittii	JAFJYO000000000		1 (B)	ampc oxa class D
5343	A1254	Acinetobacter pittii	CP049806.1		2 (CHDL) (B)	ampc oxa class D		.	.	.	.	.	.	.	.	.	.	.	.	.	.	.	.	.	.	.	.	.	.	.	.	.	.	.	.	.	.	.	.	.	.	.	.	.	.	.	.	.	.
5344	WCHAP005046	Acinetobacter pittii	CP028574.2		1 (B)	ampc oxa class D		.	.	.	.	.	.	.	.	.	.	.	.	.	.	.	.	.	.	.	.	.	.	.	.	.	.	.	.	.	.	.	.	.	.	.	.	.	.	.	.	.	.
5345	WCHAP005069	Acinetobacter pittii	CP026089.2		1 (B)	ampc oxa class D		.	.	.	.	.	.	.	.	.	.	.	.	.	.	.	.	.	.	.	.	.	.	.	.	.	.	.	.	.	.	.	.	.	.	.	.	.	.	.	.	.	.
5346	AP_882	Acinetobacter pittii	CP014477.1		1 (B)	ampc oxa class D		.	.	.	.	.	.	.	.	.	.	.	.	.	.	.	.	.	.	.	.	.	.	.	.	.	.	.	.	.	.	.	.	.	.	.	.	.	.	.	.	.	.
5347	YMC2010 / 8 / T346	Acinetobacter pittii	CP017938.1		2 (B) (CHDL)	ampc oxa class D		.	.	.	.	.	.	.	.	.	.	.	.	.	.	.	.	.	.	.	.	.	.	.	.	.	.	.	.	.	.	.	.	.	.	.	.	.	.	.	.	.	.
5348	NQ-003	Acinetobacter pittii	CP035109.1		1 (B)	ampc oxa class D		.	.	.	.	.	.	.	.	.	.	.	.	.	.	.	.	.	.	.	.	.	.	.	.	.	.	.	.	.	.	.	.	.	.	.	.	.	.	.	.	.	.
5349	WCHAP100004	Acinetobacter pittii	CP027250.2		1 (B)	ampc oxa class D		.	.	.	.	.	.	.	.	.	.	.	.	.	.	.	.	.	.	.	.	.	.	.	.	.	.	.	.	.	.	.	.	.	.	.	.	.	.	.	.	.	.
5350	AP43	Acinetobacter pittii	CP043052.1		1 (B)	ampc oxa class D		.	.	.	.	.	.	.	.	.	.	.	.	.	.	.	.	.	.	.	.	.	.	.	.	.	.	.	.	.	.	.	.	.	.	.	.	.	.	.	.	.	.
5351	IEC338SC	Acinetobacter pittii	CP015145.1		1 (B)	ampc oxa class D		.	.	.	.	.	.	.	.	.	.	.	.	.	.	.	.	.	.	.	.	.	.	.	.	.	.	.	.	.	.	.	.	.	.	.	.	.	.	.	.	.	.
5352	C54	Acinetobacter pittii	CP042364.1		1 (B)	ampc oxa class D		.	.	.	.	.	.	.	.	.	.	.	.	.	.	.	.	.	.	.	.	.	.	.	.	.	.	.	.	.	.	.	.	.	.	.	.	.	.	.	.	.	.
5353	AB17H194	Acinetobacter pittii	CP040911.1		1 (B)	ampc oxa class D		.	.	.	.	.	.	.	.	.	.	.	.	.	.	.	.	.	.	.	.	.	.	.	.	.	.	.	.	.	.	.	.	.	.	.	.	.	.	.	.	.	.
5354	WCHAP100020	Acinetobacter pittii	CP027254.3		1 (B)	ampc oxa class D		.	.	.	.	.	.	.	.	.	.	.	.	.	.	.	.	.	.	.	.	.	.	.	.	.	.	.	.	.	.	.	.	.	.	.	.	.	.	.	.	.	.
5355	AP007	Acinetobacter pittii	CP040903.1	24421787	1 (B)	ampc oxa class D		.	.	.	.	.	.	.	.	.	.	.	.	.	.	.	.	.	.	.	.	.	.	.	.	.	.	.	.	.	.	.	.	.	.	.	.	.	.	.	.	.	.
5356	2010C01-170	Acinetobacter pittii	CP029489.1		1 (B)	ampc oxa class D		.	.	.	.	.	.	.	.	.	.	.	.	.	.	.	.	.	.	.	.	.	.	.	.	.	.	.	.	.	.	.	.	.	.	.	.	.	.	.	.	.	.
5357	2014S06-099	Acinetobacter pittii	CP033540.1		1 (B)	ampc oxa class D		.	.	.	.	.	.	.	.	.	.	.	.	.	.	.	.	.	.	.	.	.	.	.	.	.	.	.	.	.	.	.	.	.	.	.	.	.	.	.	.	.	.
5358	2012N21-164	Acinetobacter pittii	CP033535.1		1 (B)	ampc oxa class D		.	.	.	.	.	.	.	.	.	.	.	.	.	.	.	.	.	.	.	.	.	.	.	.	.	.	.	.	.	.	.	.	.	.	.	.	.	.	.	.	.	.
5359	2014S07-126	Acinetobacter pittii	CP033530.1		1 (B)	ampc oxa class D		.	.	.	.	.	.	.	.	.	.	.	.	.	.	.	.	.	.	.	.	.	.	.	.	.	.	.	.	.	.	.	.	.	.	.	.	.	.	.	.	.	.
5360	2012N08-034	Acinetobacter pittii	CP033520.1		1 (B)	ampc oxa class D		.	.	.	.	.	.	.	.	.	.	.	.	.	.	.	.	.	.	.	.	.	.	.	.	.	.	.	.	.	.	.	.	.	.	.	.	.	.	.	.	.	.
5361	2014N21-145	Acinetobacter pittii	CP033568.1		1 (B)	ampc oxa class D		.	.	.	.	.	.	.	.	.	.	.	.	.	.	.	.	.	.	.	.	.	.	.	.	.	.	.	.	.	.	.	.	.	.	.	.	.	.	.	.	.	.
5362	CP033525.1	Acinetobacter pittii	CP033525.1		2 (B) (CHDL)	ampc oxa class D		.	.	.	.	.	.	.	.	.	.	.	.	.	.	.	.	.	.	.	.	.	.	.	.	.	.	.	.	.	.	.	.	.	.	.	.	.	.	.	.	.	.
5363	PHEA-2	Acinetobacter pittii	CP002177.1	21441526	1 (B)	ampc oxa class D		.	.	.	.	.	.	.	.	.	.	.	.	.	.	.	.	.	.	.	.	.	.	.	.	.	.	.	.	.	.	.	.	.	.	.	.	.	.	.	.	.	.
5484	AC1509	Acinetobacter pittii	JAFJYX000000000		1 (B)	ampc oxa class D		.	.	.	.	.	.	.	.	.	.	.	.	.	.	.	.	.	.	.	.	.	.	.	.	.	.	.	.	.	.	.	.	.	.	.	.	.	.	.	.	.	.
5485	AC1525	Acinetobacter pittii	JAFJYW000000000		1 (B)	ampc oxa class D		.	.	.	.	.	.	.	.	.	.	.	.	.	.	.	.	.	.	.	.	.	.	.	.	.	.	.	.	.	.	.	.	.	.	.	.	.	.	.	.	.	.
5486	AC1555	Acinetobacter pittii	JAFJYV000000000		1 (B)	ampc oxa class D		.	.	.	.	.	.	.	.	.	.	.	.	.	.	.	.	.	.	.	.	.	.	.	.	.	.	.	.	.	.	.	.	.	.	.	.	.	.	.	.	.	.
5487	AC1566	Acinetobacter pittii	JAFJYU000000000		2 (B)	ampc oxa class D		.	.	.	.	.	.	.	.	.	.	.	.	.	.	.	.	.	.	.	.	.	.	.	.	.	.	.	.	.	.	.	.	.	.	.	.	.	.	.	.	.	.
5488	AC1597	Acinetobacter pittii	JAFJYT000000000		2 (B) (CHDL)	ampc oxa class D		.	.	.	.	.	.	.	.	.	.	.	.	.	.	.	.	.	.	.	.	.	.	.	.	.	.	.	.	.	.	.	.	.	.	.	.	.	.	.	.	.	.
5489	AC1640	Acinetobacter pittii	JAFJYS000000000		1 (B)	ampc oxa class D		.	.	.	.	.	.	.	.	.	.	.	.	.	.	.	.	.	.	.	.	.	.	.	.	.	.	.	.	.	.	.	.	.	.	.	.	.	.	.	.	.	.
5490	AC1649	Acinetobacter pittii	JAFJYR000000000		1 (B)	ampc oxa class D		.	.	.	.	.	.	.	.	.	.	.	.	.	.	.	.	.	.	.	.	.	.	.	.	.	.	.	.	.	.	.	.	.	.	.	.	.	.	.	.	.	.
5491	AC1822	Acinetobacter pittii	JAFJYQ000000000		1 (B)	ampc oxa class D		.	.	.	.	.	.	.	.	.	.	.	.	.	.	.	.	.	.	.	.	.	.	.	.	.	.	.	.	.	.	.	.	.	.	.	.	.	.	.	.	.	.
5492	AC15140	Acinetobacter pittii	JAFJYP000000000		1 (B)	ampc oxa class D		.	.	.	.	.	.	.	.	.	.	.	.	.	.	.	.	.	.	.	.	.	.	.	.	.	.	.	.	.	.	.	.	.	.	.	.	.	.	.	.	.	.
5795	DSM 25618	Acinetobacter pittii	BBST00000000		1 (B)	ampc oxa class D		.	.	.	.	.	.	.	.	.	.	.	.	.	.	.	.	.	.	.	.	.	.	.	.	.	.	.	.	.	.	.	.	.	.	.	.	.	.	.	.	.	.
5796	IPK_TSA6.1	Acinetobacter pittii	LWHP00000000		1 (B)	ampc oxa class D		.	.	.	.	.	.	.	.	.	.	.	.	.	.	.	.	.	.	.	.	.	.	.	.	.	.	.	.	.	.	.	.	.	.	.	.	.	.	.	.	.	.
5797	WCHAP100023	Acinetobacter pittii	SGSY00000000		7 (A) (ESBL) (B) (CHDL) (CH) (F) (M)	ampc oxa class D		.	.	.	.	.	.	.	.	.	.	.	.	.	.	.	.	.	.	.	.	.	.	.	.	99.88	.	.	.	.	.	.	100.00	.	.	.	.	100.00	82.08	.	.	.	.
5798	Aci00748	Acinetobacter pittii	CAJHGL000000000		1 (B)	ampc oxa class D		.	.	.	.	.	.	.	.	.	.	.	.	.	.	.	.	.	.	.	.	.	.	.	.	.	.	.	.	.	.	.	.	.	.	.	.	.	.	.	.	.	.
5799	Aci00901	Acinetobacter pittii	CAJHHG000000000		1 (B)	ampc oxa class D		.	.	.	.	.	.	.	.	.	.	.	.	.	.	.	.	.	.	.	.	.	.	.	.	.	.	.	.	.	.	.	.	.	.	.	.	.	.	.	.	.	.
5800	ACIN00162	Acinetobacter pittii	JADWOJ000000000		1 (B)	ampc oxa class D		.	.	.	.	.	.	.	.	.	.	.	.	.	.	.	.	.	.	.	.	.	.	.	.	.	.	.	.	.	.	.	.	.	.	.	.	.	.	.	.	.	.
5801	ACIN00165	Acinetobacter pittii	JADVOL000000000		1 (B)	ampc oxa class D		.	.	.	.	.	.	.	.	.	.	.	.	.	.	.	.	.	.	.	.	.	.	.	.	.	.	.	.	.	.	.	.	.	.	.	.	.	.	.	.	.	.
5802	Aci00905	Acinetobacter pittii	CAJHHN000000000		2 (B) (CHDL)	ampc oxa class D		.	.	.	.	.	.	.	.	.	.	.	.	.	.	.	.	.	.	.	.	.	.	.	.	.	.	.	.	.	.	.	.	.	.	.	.	.	.	.	.	.	.
5803	ACIN00239	Acinetobacter pittii	JADWNP000000000		1 (B)	ampc oxa class D		.	.	.	.	.	.	.	.	.	.	.	.	.	.	.	.	.	.	.	.	.	.	.	.	.	.	.	.	.	.	.	.	.	.	.	.	.	.	.	.	.	.
5804	ARLG1875	Acinetobacter pittii	NGJC00000000		1 (B)	ampc oxa class D		.	.	.	.	.	.	.	.	.	.	.	.	.	.	.	.	.	.	.	.	.	.	.	.	.	.	.	.	.	.	.	.	.	.	.	.	.	.	.	.	.	.
5805	VNMU 150	Acinetobacter pittii	WXZR00000000		1 (B)	ampc oxa class D		.	.	.	.	.	.	.	.	.	.	.	.	.	.	.	.	.	.	.	.	.	.	.	.	.	.	.	.	.	.	.	.	.	.	.	.	.	.	.	.	.	.
5806	KCJK7889	Acinetobacter pittii	QAYM00000000		1 (B)	ampc oxa class D		.	.	.	.	.	.	.	.	.	.	.	.	.	.	.	.	.	.	.	.	.	.	.	.	.	.	.	.	.	.	.	.	.	.	.	.	.	.	.	.	.	.
5807	ARLG1869	Acinetobacter pittii	NGIX00000000		1 (B)	ampc oxa class D		.	.	.	.	.	.	.	.	.	.	.	.	.	.	.	.	.	.	.	.	.	.	.	.	.	.	.	.	.	.	.	.	.	.	.	.	.	.	.	.	.	.
5808	TE2	Acinetobacter pittii	JXAH00000000		1 (B)	ampc oxa class D		.	.	.	.	.	.	.	.	.	.	.	.	.	.	.	.	.	.	.	.	.	.	.	.	.	.	.	.	.	.	.	.	.	.	.	.	.	.	.	.	.	.
5809	ACIN00238	Acinetobacter pittii	JADWNQ000000000		1 (B)	ampc oxa class D		.	.	.	.	.	.	.	.	.	.	.	.	.	.	.	.	.	.	.	.	.	.	.	.	.	.	.	.	.	.	.	.	.	.	.	.	.	.	.	.	.	.
5810	ABBL019	Acinetobacter pittii	LLCZ00000000		1 (B)	ampc oxa class D		.	.	.	.	.	.	.	.	.	.	.	.	.	.	.	.	.	.	.	.	.	.	.	.	.	.	.	.	.	.	.	.	.	.	.	.	.	.	.	.	.	.
5811	ARLG1955	Acinetobacter pittii	NGIR00000000		1 (B)	ampc oxa class D		.	.	.	.	.	.	.	.	.	.	.	.	.	.	.	.	.	.	.	.	.	.	.	.	.	.	.	.	.	.	.	.	.	.	.	.	.	.	.	.	.	.
5812	SQ079	Acinetobacter pittii	JADQAB000000000		3 (A) (B) (F)	ampc oxa class D		.	.	.	.	.	.	.	.	.	.	.	.	.	.	.	.	.	.	.	.	.	.	.	.	99.88	.	.	.	.	.	.	.	.	.	.	.	.	100.00	.	.	.	.
5813	ARLG1942	Acinetobacter pittii	NGIO00000000		1 (B)	ampc oxa class D		.	.	.	.	.	.	.	.	.	.	.	.	.	.	.	.	.	.	.	.	.	.	.	.	.	.	.	.	.	.	.	.	.	.	.	.	.	.	.	.	.	.
5814	ARLG1865	Acinetobacter pittii	NGIW00000000		1 (B)	ampc oxa class D		.	.	.	.	.	.	.	.	.	.	.	.	.	.	.	.	.	.	.	.	.	.	.	.	.	.	.	.	.	.	.	.	.	.	.	.	.	.	.	.	.	.
5815	ACIN00178	Acinetobacter pittii	JADWOF000000000		1 (B)	ampc oxa class D		.	.	.	.	.	.	.	.	.	.	.	.	.	.	.	.	.	.	.	.	.	.	.	.	.	.	.	.	.	.	.	.	.	.	.	.	.	.	.	.	.	.
5816	St-12537-91	Acinetobacter pittii	MDIL00000000		1 (B)	ampc oxa class D		.	.	.	.	.	.	.	.	.	.	.	.	.	.	.	.	.	.	.	.	.	.	.	.	.	.	.	.	.	.	.	.	.	.	.	.	.	.	.	.	.	.
5817	TG31980	Acinetobacter pittii	RFEO00000000		1 (B)	ampc oxa class D		.	.	.	.	.	.	.	.	.	.	.	.	.	.	.	.	.	.	.	.	.	.	.	.	.	.	.	.	.	.	.	.	.	.	.	.	.	.	.	.	.	.
5818	PR368	Acinetobacter pittii	NGCV00000000		1 (B)	ampc oxa class D		.	.	.	.	.	.	.	.	.	.	.	.	.	.	.	.	.	.	.	.	.	.	.	.	.	.	.	.	.	.	.	.	.	.	.	.	.	.	.	.	.	.
5819	NBRC 110514	Acinetobacter pittii	BJLJ00000000		7 (A) (MBL) (CHDL) (CH) (F) (M) (Q)	ampc oxa class D		.	.	.	.	.	.	.	.	.	.	.	.	.	.	.	.	.	.	.	.	.	.	.	.	.	.	.	.	.	.	.	.	.	100.00	.	.	.	.	.	.	.	.
5820	TG91944	Acinetobacter pittii	RFEX00000000		1 (B)	ampc oxa class D		.	.	.	.	.	.	.	.	.	.	.	.	.	.	.	.	.	.	.	.	.	.	.	.	.	.	.	.	.	.	.	.	.	.	.	.	.	.	.	.	.	.
5821	TG41230	Acinetobacter pittii	RFET00000000		1 (B)	ampc oxa class D		.	.	.	.	.	.	.	.	.	.	.	.	.	.	.	.	.	.	.	.	.	.	.	.	.	.	.	.	.	.	.	.	.	.	.	.	.	.	.	.	.	.
5822	St-15639-91	Acinetobacter pittii	MDIZ00000000		1 (B)	ampc oxa class D		.	.	.	.	.	.	.	.	.	.	.	.	.	.	.	.	.	.	.	.	.	.	.	.	.	.	.	.	.	.	.	.	.	.	.	.	.	.	.	.	.	.
5823	TG41884	Acinetobacter pittii	RFEW00000000		2 (B) (M)	ampc oxa class D		.	.	.	.	.	.	.	.	.	.	.	.	.	.	.	.	.	.	.	.	.	.	.	.	.	.	.	.	.	.	.	.	.	.	.	.	.	.	.	.	.	.
5824	ACIN00171	Acinetobacter pittii	JADWOI000000000		1 (B)	ampc oxa class D		.	.	.	.	.	.	.	.	.	.	.	.	.	.	.	.	.	.	.	.	.	.	.	.	.	.	.	.	.	.	.	.	.	.	.	.	.	.	.	.	.	.
5826	ABBL016	Acinetobacter pittii	LLCW00000000		1 (B)	ampc oxa class D
5825	TG41012	Acinetobacter pittii	RFEQ00000000		5 (A) (B) (CH) (F) (M)	ampc oxa class D		.	.	.	.	.	.	.	.	.	.	.	.	.	.	.	.	.	.	.	.	.	100.00	.	.	.	.	.	.	.	.	.	.	.	.	.	.	.	.	.	.	.	.
5827	UKK-0432	Acinetobacter pittii	MDHX00000000		3 (A) (MBL) (B)	ampc oxa class D		.	.	.	.	.	.	.	.	.	.	.	.	.	.	.	.	.	.	.	.	.	.	.	.	.	.	.	.	.	.	.	.	.	100.00	.	.	.	.	.	.	.	.
5828	ACIN00201	Acinetobacter pittii	JADWOA000000000		1 (B)	ampc oxa class D		.	.	.	.	.	.	.	.	.	.	.	.	.	.	.	.	.	.	.	.	.	.	.	.	.	.	.	.	.	.	.	.	.	.	.	.	.	.	.	.	.	.
5829	ARLG1768	Acinetobacter pittii	NGHT00000000		1 (B)	ampc oxa class D		.	.	.	.	.	.	.	.	.	.	.	.	.	.	.	.	.	.	.	.	.	.	.	.	.	.	.	.	.	.	.	.	.	.	.	.	.	.	.	.	.	.
5830	PR301	Acinetobacter pittii	NGBT00000000		1 (B)	ampc oxa class D		.	.	.	.	.	.	.	.	.	.	.	.	.	.	.	.	.	.	.	.	.	.	.	.	.	.	.	.	.	.	.	.	.	.	.	.	.	.	.	.	.	.
5831	ABBL015	Acinetobacter pittii	LLCV00000000		1 (B)	ampc oxa class D		.	.	.	.	.	.	.	.	.	.	.	.	.	.	.	.	.	.	.	.	.	.	.	.	.	.	.	.	.	.	.	.	.	.	.	.	.	.	.	.	.	.
5832	IHIT29469	Acinetobacter pittii	NWWB00000000		4(A) (CHDL) (F) (T)	ampc oxa class D		.	.	100.00	.	.	.	.	.	.	.	.	.	.	.	.	.	.	.	.	.	.	.	.	.	.	100.00	.	.	.	.	.	100.00	.	.	.	.	.	100.00	.	.	.	.
5833	PR370	Acinetobacter pittii	NGCX00000000		1 (B)	ampc oxa class D		.	.	.	.	.	.	.	.	.	.	.	.	.	.	.	.	.	.	.	.	.	.	.	.	.	.	.	.	.	.	.	.	.	.	.	.	.	.	.	.	.	.
5834	TG31972	Acinetobacter pittii	RFEM00000000		1 (B)	ampc oxa class D		.	.	.	.	.	.	.	.	.	.	.	.	.	.	.	.	.	.	.	.	.	.	.	.	.	.	.	.	.	.	.	.	.	.	.	.	.	.	.	.	.	.
5835	PR386	Acinetobacter pittii	NGET00000000		1 (B)	ampc oxa class D		.	.	.	.	.	.	.	.	.	.	.	.	.	.	.	.	.	.	.	.	.	.	.	.	.	.	.	.	.	.	.	.	.	.	.	.	.	.	.	.	.	.
5836	ARLG1798	Acinetobacter pittii	NGGQ00000000		1 (CHDL)	ampc oxa class D		.	.	.	.	.	.	.	.	.	.	.	.	.	.	.	.	.	.	.	.	.	.	.	.	.	.	.	.	.	.	.	.	.	.	.	.	.	.	.	.	.	.
5837	IHIT24944	Acinetobacter pittii	NWWC00000000		4 (A) (B) (F) (T)	ampc oxa class D		.	.	100.00	.	.	.	.	.	.	.	.	.	.	.	.	.	.	.	.	.	.	.	.	.	.	100.00	.	.	.	.	.	100.00	.	.	.	.	.	100.00	.	.	.	.
5838	PR369	Acinetobacter pittii	NGCW00000000		1 (B)	ampc oxa class D		.	.	.	.	.	.	.	.	.	.	.	.	.	.	.	.	.	.	.	.	.	.	.	.	.	.	.	.	.	.	.	.	.	.	.	.	.	.	.	.	.	.
5839	PR320	Acinetobacter pittii	NGDK00000000		1 (B)	ampc oxa class D		.	.	.	.	.	.	.	.	.	.	.	.	.	.	.	.	.	.	.	.	.	.	.	.	.	.	.	.	.	.	.	.	.	.	.	.	.	.	.	.	.	.
5840	SU1805	Acinetobacter pittii	JACWEV000000000	33250496	3 (A) (MBL) (B)	ampc oxa class D		.	.	.	.	.	.	.	.	.	.	.	.	.	.	.	.	.	.	.	.	.	.	.	.	.	.	.	.	.	.	.	.	.	100.00	.	.	.	.	.	.	.	.
5841	PR313	Acinetobacter pittii	NGCD00000000		1 (B)	ampc oxa class D		.	.	.	.	.	.	.	.	.	.	.	.	.	.	.	.	.	.	.	.	.	.	.	.	.	.	.	.	.	.	.	.	.	.	.	.	.	.	.	.	.	.
5842	ABBL065	Acinetobacter pittii	LLFK00000000		1 (B)	ampc oxa class D		.	.	.	.	.	.	.	.	.	.	.	.	.	.	.	.	.	.	.	.	.	.	.	.	.	.	.	.	.	.	.	.	.	.	.	.	.	.	.	.	.	.
5843	ABBL047	Acinetobacter pittii	LLEB00000000		1 (B)	ampc oxa class D		.	.	.	.	.	.	.	.	.	.	.	.	.	.	.	.	.	.	.	.	.	.	.	.	.	.	.	.	.	.	.	.	.	.	.	.	.	.	.	.	.	.
5844	IHIT32473	Acinetobacter pittii	NWVZ00000000		4 (A) (CHDL) (F) (T)	ampc oxa class D		.	.	100.00	.	.	.	.	.	.	.	.	.	.	.	.	.	.	.	.	.	.	.	.	.	.	100.00	.	.	.	.	.	100.00	.	.	.	.	.	100.00	.	.	.	.
5845	sw-1	Acinetobacter pittii	JABBFA000000000		1 (B)	ampc oxa class D		.	.	.	.	.	.	.	.	.	.	.	.	.	.	.	.	.	.	.	.	.	.	.	.	.	.	.	.	.	.	.	.	.	.	.	.	.	.	.	.	.	.
5846	TG29420	Acinetobacter pittii	RFEJ00000000		1 (B)	ampc oxa class D		.	.	.	.	.	.	.	.	.	.	.	.	.	.	.	.	.	.	.	.	.	.	.	.	.	.	.	.	.	.	.	.	.	.	.	.	.	.	.	.	.	.
5847	F8_7S_14B	Acinetobacter pittii	JAFDRM000000000		1 (B)	ampc oxa class D		.	.	.	.	.	.	.	.	.	.	.	.	.	.	.	.	.	.	.	.	.	.	.	.	.	.	.	.	.	.	.	.	.	.	.	.	.	.	.	.	.	.
5848	F8_7S_13B	Acinetobacter pittii	JAFDRL000000000		1 (B)	ampc oxa class D		.	.	.	.	.	.	.	.	.	.	.	.	.	.	.	.	.	.	.	.	.	.	.	.	.	.	.	.	.	.	.	.	.	.	.	.	.	.	.	.	.	.
5849	F8_7S_5B	Acinetobacter pittii	JAFDRY000000000		1 (B)	ampc oxa class D		.	.	.	.	.	.	.	.	.	.	.	.	.	.	.	.	.	.	.	.	.	.	.	.	.	.	.	.	.	.	.	.	.	.	.	.	.	.	.	.	.	.
5850	F8_7S_12B	Acinetobacter pittii	JAFDRK000000000		1 (B)	ampc oxa class D		.	.	.	.	.	.	.	.	.	.	.	.	.	.	.	.	.	.	.	.	.	.	.	.	.	.	.	.	.	.	.	.	.	.	.	.	.	.	.	.	.	.
5851	F8_7S_18B	Acinetobacter pittii	JAFDRQ000000000		1 (B)	ampc oxa class D		.	.	.	.	.	.	.	.	.	.	.	.	.	.	.	.	.	.	.	.	.	.	.	.	.	.	.	.	.	.	.	.	.	.	.	.	.	.	.	.	.	.
5852	F8_8S_2P	Acinetobacter pittii	JAFDSJ000000000		1 (B)	ampc oxa class D		.	.	.	.	.	.	.	.	.	.	.	.	.	.	.	.	.	.	.	.	.	.	.	.	.	.	.	.	.	.	.	.	.	.	.	.	.	.	.	.	.	.
5853	F8_8S_12B	Acinetobacter pittii	JAFDSF000000000		1 (B)	ampc oxa class D		.	.	.	.	.	.	.	.	.	.	.	.	.	.	.	.	.	.	.	.	.	.	.	.	.	.	.	.	.	.	.	.	.	.	.	.	.	.	.	.	.	.
5854	UKK-0544	Acinetobacter pittii	MDIH00000000		2 (B) (CHDL)	ampc oxa class D		.	.	.	.	.	.	.	.	.	.	.	.	.	.	.	.	.	.	.	.	.	.	.	.	.	.	.	.	.	.	.	.	.	.	.	.	.	.	.	.	.	.
5856	B8245	Acinetobacter pittii	RWVY00000000		3 (A) (B) (CHDL)	ampc oxa class D		.	.	.	.	.	.	.	.	.	.	.	.	.	.	.	.	.	.	.	.	.	100.00	.	.	.	.	.	.	.	.	.	.	.	.	.	.	.	.	.	.	.	.
5857	IIF1SW-P1	Acinetobacter pittii	MIZX00000000		1 (B)	ampc oxa class D		.	.	.	.	.	.	.	.	.	.	.	.	.	.	.	.	.	.	.	.	.	.	.	.	.	.	.	.	.	.	.	.	.	.	.	.	.	.	.	.	.	.
5859	PR366	Acinetobacter pittii	NGCT00000000		1 (B)	ampc oxa class D		.	.	.	.	.	.	.	.	.	.	.	.	.	.	.	.	.	.	.	.	.	.	.	.	.	.	.	.	.	.	.	.	.	.	.	.	.	.	.	.	.	.
5860	TG31979	Acinetobacter pittii	RFEN00000000		1 (B)	ampc oxa class D		.	.	.	.	.	.	.	.	.	.	.	.	.	.	.	.	.	.	.	.	.	.	.	.	.	.	.	.	.	.	.	.	.	.	.	.	.	.	.	.	.	.
5861	NBRC 110505	Acinetobacter pittii	BBTX00000000		1 (B)	ampc oxa class D		.	.	.	.	.	.	.	.	.	.	.	.	.	.	.	.	.	.	.	.	.	.	.	.	.	.	.	.	.	.	.	.	.	.	.	.	.	.	.	.	.	.
5862	UKK-0145	Acinetobacter pittii	MDHS00000000		1 (B)	ampc oxa class D		.	.	.	.	.	.	.	.	.	.	.	.	.	.	.	.	.	.	.	.	.	.	.	.	.	.	.	.	.	.	.	.	.	.	.	.	.	.	.	.	.	.
5863	4300STDY7045719	Acinetobacter pittii	UFIV00000000		1 (B)	ampc oxa class D		.	.	.	.	.	.	.	.	.	.	.	.	.	.	.	.	.	.	.	.	.	.	.	.	.	.	.	.	.	.	.	.	.	.	.	.	.	.	.	.	.	.
5864	F8_7S_7B	Acinetobacter pittii	JAFDSB000000000		1 (B)	ampc oxa class D		.	.	.	.	.	.	.	.	.	.	.	.	.	.	.	.	.	.	.	.	.	.	.	.	.	.	.	.	.	.	.	.	.	.	.	.	.	.	.	.	.	.
5865	UKK-0520	Acinetobacter pittii	MDHY00000000		2 (B) (CHDL)	ampc oxa class D		.	.	.	.	.	.	.	.	.	.	.	.	.	.	.	.	.	.	.	.	.	.	.	.	.	.	.	.	.	.	.	.	.	.	.	.	.	.	.	.	.	.
5866	ARLG1803	Acinetobacter pittii	NGGT00000000		1 (B)	ampc oxa class D		.	.	.	.	.	.	.	.	.	.	.	.	.	.	.	.	.	.	.	.	.	.	.	.	.	.	.	.	.	.	.	.	.	.	.	.	.	.	.	.	.	.
5867	IHIT32685	Acinetobacter pittii	NWVY00000000		5 (A) (B) (CHDL) (F) (T)	ampc oxa class D		.	.	100.00	.	.	.	.	.	.	.	.	.	.	.	.	.	.	.	.	.	.	.	.	.	.	100.00	.	.	.	.	.	100.00	.	.	.	.	.	100.00	.	.	.	.
5868	HDV312665	Acinetobacter pittii	NQXE00000000		1 (B)	ampc oxa class D		.	.	.	.	.	.	.	.	.	.	.	.	.	.	.	.	.	.	.	.	.	.	.	.	.	.	.	.	.	.	.	.	.	.	.	.	.	.	.	.	.	.
5869	ABBL010	Acinetobacter pittii	LLCQ00000000		1 (B)	ampc oxa class D		.	.	.	.	.	.	.	.	.	.	.	.	.	.	.	.	.	.	.	.	.	.	.	.	.	.	.	.	.	.	.	.	.	.	.	.	.	.	.	.	.	.
5870	TG41247	Acinetobacter pittii	RFEV00000000		1 (B)	ampc oxa class D		.	.	.	.	.	.	.	.	.	.	.	.	.	.	.	.	.	.	.	.	.	.	.	.	.	.	.	.	.	.	.	.	.	.	.	.	.	.	.	.	.	.
5871	PR318	Acinetobacter pittii	NGDI00000000		1 (B)	ampc oxa class D		.	.	.	.	.	.	.	.	.	.	.	.	.	.	.	.	.	.	.	.	.	.	.	.	.	.	.	.	.	.	.	.	.	.	.	.	.	.	.	.	.	.
5872	ABBL031	Acinetobacter pittii	LLDL00000000		1 (B)	ampc oxa class D		.	.	.	.	.	.	.	.	.	.	.	.	.	.	.	.	.	.	.	.	.	.	.	.	.	.	.	.	.	.	.	.	.	.	.	.	.	.	.	.	.	.
5873	PR330	Acinetobacter pittii	NGDT00000000		1 (B)	ampc oxa class D		.	.	.	.	.	.	.	.	.	.	.	.	.	.	.	.	.	.	.	.	.	.	.	.	.	.	.	.	.	.	.	.	.	.	.	.	.	.	.	.	.	.
5874	TG41017	Acinetobacter pittii	RFER00000000		1 (B)	ampc oxa class D		.	.	.	.	.	.	.	.	.	.	.	.	.	.	.	.	.	.	.	.	.	.	.	.	.	.	.	.	.	.	.	.	.	.	.	.	.	.	.	.	.	.
5875	ARLG1779	Acinetobacter pittii	NGGI00000000		1 (B)	ampc oxa class D		.	.	.	.	.	.	.	.	.	.	.	.	.	.	.	.	.	.	.	.	.	.	.	.	.	.	.	.	.	.	.	.	.	.	.	.	.	.	.	.	.	.
5876	ARLG1839	Acinetobacter pittii	NGHJ00000000		1 (B)	ampc oxa class D		.	.	.	.	.	.	.	.	.	.	.	.	.	.	.	.	.	.	.	.	.	.	.	.	.	.	.	.	.	.	.	.	.	.	.	.	.	.	.	.	.	.
5877	IIF1SW-P2	Acinetobacter pittii	JACDOY000000000		1 (B)	ampc oxa class D		.	.	.	.	.	.	.	.	.	.	.	.	.	.	.	.	.	.	.	.	.	.	.	.	.	.	.	.	.	.	.	.	.	.	.	.	.	.	.	.	.	.
5878	ARLG1937	Acinetobacter pittii	NGIL00000000		1 (B)	ampc oxa class D		.	.	.	.	.	.	.	.	.	.	.	.	.	.	.	.	.	.	.	.	.	.	.	.	.	.	.	.	.	.	.	.	.	.	.	.	.	.	.	.	.	.
5879	ARLG1804	Acinetobacter pittii	NGGU00000000		1 (B)	ampc oxa class D		.	.	.	.	.	.	.	.	.	.	.	.	.	.	.	.	.	.	.	.	.	.	.	.	.	.	.	.	.	.	.	.	.	.	.	.	.	.	.	.	.	.
5880	IIF1SW-P4	Acinetobacter pittii	JACDPA000000000		1 (B)	ampc oxa class D		.	.	.	.	.	.	.	.	.	.	.	.	.	.	.	.	.	.	.	.	.	.	.	.	.	.	.	.	.	.	.	.	.	.	.	.	.	.	.	.	.	.
5881	IIF1SW-P3	Acinetobacter pittii	JACDOZ000000000		1 (B)	ampc oxa class D		.	.	.	.	.	.	.	.	.	.	.	.	.	.	.	.	.	.	.	.	.	.	.	.	.	.	.	.	.	.	.	.	.	.	.	.	.	.	.	.	.	.
5882	PR367	Acinetobacter pittii	NGCU00000000		1 (B)	ampc oxa class D		.	.	.	.	.	.	.	.	.	.	.	.	.	.	.	.	.	.	.	.	.	.	.	.	.	.	.	.	.	.	.	.	.	.	.	.	.	.	.	.	.	.
5883	NBRC 110504	Acinetobacter pittii	BBTQ00000000		6 (A) (MBL) (B) (F) (M) (Q)	ampc oxa class D		.	.	.	.	100.00	.	.	.	.	.	.	.	.	.	.	.	.	.	.	.	.	.	.	82.51	.	.	.	.	.	.	.	.	.	100.00	.	.	.	.	.	.	.	.
5884	PR339	Acinetobacter pittii	NGEB00000000		1 (B)	ampc oxa class D		.	.	.	.	.	.	.	.	.	.	.	.	.	.	.	.	.	.	.	.	.	.	.	.	.	.	.	.	.	.	.	.	.	.	.	.	.	.	.	.	.	.
5885	HU_AC	Acinetobacter pittii	JAFBIK000000000		1 (B)	ampc oxa class D		.	.	.	.	.	.	.	.	.	.	.	.	.	.	.	.	.	.	.	.	.	.	.	.	.	.	.	.	.	.	.	.	.	.	.	.	.	.	.	.	.	.
5886	TUM16165	Acinetobacter pittii	BKDB00000000		1 (B)	ampc oxa class D		.	.	.	.	.	.	.	.	.	.	.	.	.	.	.	.	.	.	.	.	.	.	.	.	.	.	.	.	.	.	.	.	.	.	.	.	.	.	.	.	.	.
5887	St-15559-91	Acinetobacter pittii	MDIY00000000		1 (B)	ampc oxa class D		.	.	.	.	.	.	.	.	.	.	.	.	.	.	.	.	.	.	.	.	.	.	.	.	.	.	.	.	.	.	.	.	.	.	.	.	.	.	.	.	.	.
5888	ABBL024	Acinetobacter pittii	BBTQ00000000		1 (B)	ampc oxa class D		.	.	.	.	.	.	.	.	.	.	.	.	.	.	.	.	.	.	.	.	.	.	.	.	.	.	.	.	.	.	.	.	.	.	.	.	.	.	.	.	.	.
5889	PR348	Acinetobacter pittii	NGEJ00000000		1 (B)	ampc oxa class D		.	.	.	.	.	.	.	.	.	.	.	.	.	.	.	.	.	.	.	.	.	.	.	.	.	.	.	.	.	.	.	.	.	.	.	.	.	.	.	.	.	.
5890	ACIN00255	Acinetobacter pittii	JADVKX000000000		1 (B)	ampc oxa class D		.	.	.	.	.	.	.	.	.	.	.	.	.	.	.	.	.	.	.	.	.	.	.	.	.	.	.	.	.	.	.	.	.	.	.	.	.	.	.	.	.	.
5891	ACIN00247	Acinetobacter pittii	JADVLE000000000		1 (B)	ampc oxa class D		.	.	.	.	.	.	.	.	.	.	.	.	.	.	.	.	.	.	.	.	.	.	.	.	.	.	.	.	.	.	.	.	.	.	.	.	.	.	.	.	.	.
5892	WC-136	Acinetobacter pittii	AMST00000000		1 (B)	ampc oxa class D		.	.	.	.	.	.	.	.	.	.	.	.	.	.	.	.	.	.	.	.	.	.	.	.	.	.	.	.	.	.	.	.	.	.	.	.	.	.	.	.	.	.
5893	IIF1SW-P5	Acinetobacter pittii	JACDPB000000000		1 (B)	ampc oxa class D		.	.	.	.	.	.	.	.	.	.	.	.	.	.	.	.	.	.	.	.	.	.	.	.	.	.	.	.	.	.	.	.	.	.	.	.	.	.	.	.	.	.
5894	TG29422	Acinetobacter pittii	RFEK00000000		1 (B)	ampc oxa class D		.	.	.	.	.	.	.	.	.	.	.	.	.	.	.	.	.	.	.	.	.	.	.	.	.	.	.	.	.	.	.	.	.	.	.	.	.	.	.	.	.	.
5895	TG91976	Acinetobacter pittii	RFEY00000000		1 (B)	ampc oxa class D		.	.	.	.	.	.	.	.	.	.	.	.	.	.	.	.	.	.	.	.	.	.	.	.	.	.	.	.	.	.	.	.	.	.	.	.	.	.	.	.	.	.
5896	St-12275-92	Acinetobacter pittii	MDIA00000000		2 (B) (M)	ampc oxa class D		.	.	.	.	.	.	.	.	.	.	.	.	.	.	.	.	.	.	.	.	.	.	.	.	.	.	.	.	.	.	.	.	.	.	.	.	.	.	.	.	.	.
5897	ACIN00202	Acinetobacter pittii	JADWNZ000000000		1 (B)	ampc oxa class D		.	.	.	.	.	.	.	.	.	.	.	.	.	.	.	.	.	.	.	.	.	.	.	.	.	.	.	.	.	.	.	.	.	.	.	.	.	.	.	.	.	.
5898	UKK-0545	Acinetobacter pittii	MDII00000000		2 (CHDL) (B)	ampc oxa class D		.	.	.	.	.	.	.	.	.	.	.	.	.	.	.	.	.	.	.	.	.	.	.	.	.	.	.	.	.	.	.	.	.	.	.	.	.	.	.	.	.	.
5899	ACIN00256	Acinetobacter pittii	JADVKW000000000		1 (B)	ampc oxa class D		.	.	.	.	.	.	.	.	.	.	.	.	.	.	.	.	.	.	.	.	.	.	.	.	.	.	.	.	.	.	.	.	.	.	.	.	.	.	.	.	.	.
5900	ABUH411	Acinetobacter pittii	MSMX00000000		1 (B)	ampc oxa class D		.	.	.	.	.	.	.	.	.	.	.	.	.	.	.	.	.	.	.	.	.	.	.	.	.	.	.	.	.	.	.	.	.	.	.	.	.	.	.	.	.	.
5902	NBRC 110509	Acinetobacter pittii	BBUA00000000		6 (A) (MBL) (B) (F) (M) (Q)	ampc oxa class D		.	.	.	.	100.00	.	.	.	.	.	.	.	.	.	.	.	.	.	.	.	.	.	.	82.51	.	.	.	.	.	.	.	.	.	100.00	.	.	.	.	.	.	.	.
5903	TG40858	Acinetobacter pittii	RFEP00000000		1 (B)	ampc oxa class D		.	.	.	.	.	.	.	.	.	.	.	.	.	.	.	.	.	.	.	.	.	.	.	.	.	.	.	.	.	.	.	.	.	.	.	.	.	.	.	.	.	.
5904	UKK-0556	Acinetobacter pittii	MDIU00000000		3 (A) (MBL) (B)	ampc oxa class D		.	.	.	.	.	.	.	.	.	.	.	.	.	.	.	.	.	.	.	.	.	.	100.00	.	.	.	.	.	.	.	.	.	.	100.00	.	.	.	.	.	.	.	.
5905	TG41243	Acinetobacter pittii	RFEU00000000		1 (B)	ampc oxa class D		.	.	.	.	.	.	.	.	.	.	.	.	.	.	.	.	.	.	.	.	.	.	.	.	.	.	.	.	.	.	.	.	.	.	.	.	.	.	.	.	.	.
5907	UKK-0543	Acinetobacter pittii	MDIG00000000		1 (B) (MBL)	ampc oxa class D		.	.	.	.	.	.	.	.	.	.	.	.	.	.	.	.	.	.	.	.	.	.	.	.	.	.	.	.	.	.	.	.	.	.	.	.	.	.	.	.	.	.
5908	PR331	Acinetobacter pittii	NGDU00000000		1 (B)	ampc oxa class D		.	.	.	.	.	.	.	.	.	.	.	.	.	.	.	.	.	.	.	.	.	.	.	.	.	.	.	.	.	.	.	.	.	.	.	.	.	.	.	.	.	.
5909	St-11469-92	Acinetobacter pittii	MDHP00000000		1 (B)	ampc oxa class D		.	.	.	.	.	.	.	.	.	.	.	.	.	.	.	.	.	.	.	.	.	.	.	.	.	.	.	.	.	.	.	.	.	.	.	.	.	.	.	.	.	.
5910	ARLG1776	Acinetobacter pittii	NGGH00000000		1 (B)	ampc oxa class D		.	.	.	.	.	.	.	.	.	.	.	.	.	.	.	.	.	.	.	.	.	.	.	.	.	.	.	.	.	.	.	.	.	.	.	.	.	.	.	.	.	.
5911	St-14379-92	Acinetobacter pittii	MDIW00000000		1 (B)	ampc oxa class D		.	.	.	.	.	.	.	.	.	.	.	.	.	.	.	.	.	.	.	.	.	.	.	.	.	.	.	.	.	.	.	.	.	.	.	.	.	.	.	.	.	.
5912	AP56	Acinetobacter pittii	JAEFCU000000000		7 (A) (MBL) (B) (CH) (F) (M) (Q)	ampc oxa class D		.	.	100.00	.	.	.	.	.	.	.	.	.	.	.	.	.	.	.	.	.	.	.	.	.	.	.	.	.	.	.	.	.	.	.	.	100.00	.	.	.	.	.	.
5913	PR344	Acinetobacter pittii	NGEF00000000		1 (B)	ampc oxa class D		.	.	.	.	.	.	.	.	.	.	.	.	.	.	.	.	.	.	.	.	.	.	.	.	.	.	.	.	.	.	.	.	.	.	.	.	.	.	.	.	.	.
5914	IHIT29592	Acinetobacter pittii	NWWA00000000		4 (A) (CHDL) (F) (T)	ampc oxa class D		.	.	100.00	.	.	.	.	.	.	.	.	.	.	.	.	.	.	.	.	.	.	.	.	.	.	100.00	.	.	.	.	.	100.00	.	.	.	.	.	100.00	.	.	.	.
5915	St-17942-91	Acinetobacter pittii	MDJA00000000		1 (B)	ampc oxa class D		.	.	.	.	.	.	.	.	.	.	.	.	.	.	.	.	.	.	.	.	.	.	.	.	.	.	.	.	.	.	.	.	.	.	.	.	.	.	.	.	.	.
5916	NBRC 110507	Acinetobacter pittii	BBTZ00000000		6 (A) (MBL) (B) (F) (M) (Q)	ampc oxa class D		.	.	.	.	100.00	.	.	.	.	.	.	.	.	.	.	.	.	.	.	.	.	.	.	82.51	.	.	.	.	.	.	.	.	.	100.00	.	.	.	.	.	.	.	.
5917	St-20772-90	Acinetobacter pittii	MDHR00000000		1 (B)	ampc oxa class D		.	.	.	.	.	.	.	.	.	.	.	.	.	.	.	.	.	.	.	.	.	.	.	.	.	.	.	.	.	.	.	.	.	.	.	.	.	.	.	.	.	.
5918	St-14569-91	Acinetobacter pittii	MDIX00000000		1 (B)	ampc oxa class D		.	.	.	.	.	.	.	.	.	.	.	.	.	.	.	.	.	.	.	.	.	.	.	.	.	.	.	.	.	.	.	.	.	.	.	.	.	.	.	.	.	.
5919	UKK-0265	Acinetobacter pittii	MDHV00000000		5 (A) (MBL) (B) (F) (Q)	ampc oxa class D		.	.	.	.	.	.	.	.	.	.	.	.	.	.	.	.	.	.	.	.	.	.	100.00	.	.	.	.	.	.	.	.	.	.	100.00	.	.	.	.	.	.	.	.
5920	PR393	Acinetobacter pittii	NGFA00000000		1 (B)	ampc oxa class D		.	.	.	.	.	.	.	.	.	.	.	.	.	.	.	.	.	.	.	.	.	.	.	.	.	.	.	.	.	.	.	.	.	.	.	.	.	.	.	.	.	.
5921	UKK-0546	Acinetobacter pittii	MDIJ00000000		3 (A) (B) (CHDL)	ampc oxa class D		.	.	.	.	.	.	.	.	.	.	.	.	.	.	.	.	.	.	.	.	.	.	.	.	.	.	.	.	.	.	.	.	.	.	.	100.00	.	.	.	.	.	.
5922	UKK-0539	Acinetobacter pittii	MDIC00000000		2 (A) (B)	ampc oxa class D		.	.	.	.	.	.	.	.	.	.	.	.	.	.	.	.	.	.	.	.	.	.	.	.	.	.	.	.	.	.	.	.	.	100.00	.	.	.	.	.	.	.	.
5923	St-10592-91	Acinetobacter pittii	MDHO00000000		1 (B)	ampc oxa class D		.	.	.	.	.	.	.	.	.	.	.	.	.	.	.	.	.	.	.	.	.	.	.	.	.	.	.	.	.	.	.	.	.	.	.	.	.	.	.	.	.	.
5924	AP864	Acinetobacter pittii	JAEFCW000000000		7 (A) (MBL) (B) (CH) (F) (M) (T)	ampc oxa class D		.	.	.	.	.	.	.	.	.	.	.	.	.	.	.	.	.	.	.	.	.	.	.	.	.	100.00	.	.	.	.	.	.	.	.	.	.	.	100.00	.	.	.	.
5925	St-19650-90	Acinetobacter pittii	MDHQ00000000		1 (B)	ampc oxa class D		.	.	.	.	.	.	.	.	.	.	.	.	.	.	.	.	.	.	.	.	.	.	.	.	.	.	.	.	.	.	.	.	.	.	.	.	.	.	.	.	.	.
5926	ARLG1764	Acinetobacter pittii	NGHS00000000		1 (B)	ampc oxa class D		.	.	.	.	.	.	.	.	.	.	.	.	.	.	.	.	.	.	.	.	.	.	.	.	.	.	.	.	.	.	.	.	.	.	.	.	.	.	.	.	.	.
5927	AP984	Acinetobacter pittii	JAEHOG000000000		7 (A) (MBL) (B) (CH) (F) (M) (T)	ampc oxa class D		.	.	.	.	.	.	.	.	.	.	.	.	.	.	.	.	.	.	.	.	.	.	.	.	.	100.00	.	.	.	.	.	.	.	.	.	.	.	100.00	.	.	.	.
5928	UKK-0541	Acinetobacter pittii	MDIE00000000		2 (MBL) (B)	ampc oxa class D		.	.	.	.	.	.	.	.	.	.	.	.	.	.	.	.	.	.	.	.	.	.	.	.	.	.	.	.	.	.	.	.	.	.	.	.	.	.	.	.	.	.
5929	ARLG1789	Acinetobacter pittii	NGGL00000000		1 (B)	ampc oxa class D		.	.	.	.	.	.	.	.	.	.	.	.	.	.	.	.	.	.	.	.	.	.	.	.	.	.	.	.	.	.	.	.	.	.	.	.	.	.	.	.	.	.
5930	AP436	Acinetobacter pittii	JAEHHM000000000		8 (A) (MBL) (B) (CHDL) (CH) (F) (M) (Q)	ampc oxa class D		.	.	.	.	.	100.00	.	.	.	.	.	.	.	.	.	.	.	.	.	100.00	.	.	.	.	.	.	.	.	.	.	.	.	.	.	.	100.00	.	.	.	.	.	.
5931	ARLG1950	Acinetobacter pittii	NGIQ00000000		2 (B) (T)	ampc oxa class D		.	.	.	.	.	.	.	.	.	.	.	.	.	.	.	.	.	.	.	.	.	.	.	.	.	.	.	.	.	.	.	.	.	.	.	.	.	.	.	.	.	.
5932	TG22176	Acinetobacter pittii	RFEI00000000		1 (B)	ampc oxa class D		.	.	.	.	.	.	.	.	.	.	.	.	.	.	.	.	.	.	.	.	.	.	.	.	.	.	.	.	.	.	.	.	.	.	.	.	.	.	.	.	.	.
5933	UKK-0551	Acinetobacter pittii	MDIP00000000		5 (A) (B) (MBL) (F) (Q)	ampc oxa class D		.	.	.	.	.	.	.	.	.	.	.	.	.	.	.	.	.	.	.	.	100.00	.	.	.	.	.	.	.	.	.	.	100.00	.	.	.	.	.	.	.	100.00	.	.
5934	PR316	Acinetobacter pittii	NGEN00000000		1 (B)	ampc oxa class D		.	.	.	.	.	.	.	.	.	.	.	.	.	.	.	.	.	.	.	.	.	.	.	.	.	.	.	.	.	.	.	.	.	.	.	.	.	.	.	.	.	.
5935	ABBL046	Acinetobacter pittii	LLEA00000000		1 (B)	ampc oxa class D		.	.	.	.	.	.	.	.	.	.	.	.	.	.	.	.	.	.	.	.	.	.	.	.	.	.	.	.	.	.	.	.	.	.	.	.	.	.	.	.	.	.
5936	KCJK1729	Acinetobacter pittii	LYQN00000000		1 (B)	ampc oxa class D		.	.	.	.	.	.	.	.	.	.	.	.	.	.	.	.	.	.	.	.	.	.	.	.	.	.	.	.	.	.	.	.	.	.	.	.	.	.	.	.	.	.
5937	ACIN00216	Acinetobacter pittii	JADWNX000000000		1 (B)	ampc oxa class D		.	.	.	.	.	.	.	.	.	.	.	.	.	.	.	.	.	.	.	.	.	.	.	.	.	.	.	.	.	.	.	.	.	.	.	.	.	.	.	.	.	.
5938	LC510	Acinetobacter pittii	LBHY00000000		1 (B)	ampc oxa class D		.	.	.	.	.	.	.	.	.	.	.	.	.	.	.	.	.	.	.	.	.	.	.	.	.	.	.	.	.	.	.	.	.	.	.	.	.	.	.	.	.	.
5939	UKK-0542	Acinetobacter pittii	MDIF00000000		2 (MBL) (B)	ampc oxa class D		.	.	.	.	.	.	.	.	.	.	.	.	.	.	.	.	.	.	.	.	.	.	.	.	.	.	.	.	.	.	.	.	.	.	.	.	.	.	.	.	.	.
5940	TG22174	Acinetobacter pittii	RFEH00000000		1 (B)	ampc oxa class D		.	.	.	.	.	.	.	.	.	.	.	.	.	.	.	.	.	.	.	.	.	.	.	.	.	.	.	.	.	.	.	.	.	.	.	.	.	.	.	.	.	.
5941	TUM16154	Acinetobacter pittii	BKCQ00000000		1 (B)	ampc oxa class D		.	.	.	.	.	.	.	.	.	.	.	.	.	.	.	.	.	.	.	.	.	.	.	.	.	.	.	.	.	.	.	.	.	.	.	.	.	.	.	.	.	.
5942	MGYG-HGUT-02346	Acinetobacter pittii	CABMHX000000000		1 (B)	ampc oxa class D		.	.	.	.	.	.	.	.	.	.	.	.	.	.	.	.	.	.	.	.	.	.	.	.	.	.	.	.	.	.	.	.	.	.	.	.	.	.	.	.	.	.
5943	FC8876	Acinetobacter pittii	LBCP00000000		1 (B)	ampc oxa class D		.	.	.	.	.	.	.	.	.	.	.	.	.	.	.	.	.	.	.	.	.	.	.	.	.	.	.	.	.	.	.	.	.	.	.	.	.	.	.	.	.	.
5944	332_ABCC	Acinetobacter pittii	JVLG00000000	26230489	1 (B)	ampc oxa class D		.	.	.	.	.	.	.	.	.	.	.	.	.	.	.	.	.	.	.	.	.	.	.	.	.	.	.	.	.	.	.	.	.	.	.	.	.	.	.	.	.	.
5945	UKK-0549	Acinetobacter pittii	MDIN00000000		4 (A) (B) (MBL) (Q)	ampc oxa class D		.	.	.	.	.	.	.	.	.	.	.	.	.	.	.	.	.	.	.	.	100.00	.	.	.	.	.	.	.	.	.	.	100.00	.	.	.	.	.	.	.	100.00	.	.
5946	UKK-0553	Acinetobacter pittii	MDIR00000000		5 (A) (MBL) (B) (F) (Q)	ampc oxa class D		.	.	.	.	.	.	.	.	.	.	.	.	.	.	.	.	.	.	.	.	.	.	100.00	.	.	.	.	.	.	.	.	.	.	100.00	.	.	.	.	.	.	.	.
5947	St-12828-92	Acinetobacter pittii	MDIV00000000		1 (B)	ampc oxa class D		.	.	.	.	.	.	.	.	.	.	.	.	.	.	.	.	.	.	.	.	.	.	.	.	.	.	.	.	.	.	.	.	.	.	.	.	.	.	.	.	.	.
5948	UKK-0245	Acinetobacter pittii	MDHT00000000		1 (B)	ampc oxa class D		.	.	.	.	.	.	.	.	.	.	.	.	.	.	.	.	.	.	.	.	.	.	.	.	.	.	.	.	.	.	.	.	.	.	.	.	.	.	.	.	.	.
5949	UKK-0554	Acinetobacter pittii	MDIS00000000		5 (A) (MBL) (B) (F) (Q)	ampc oxa class D		.	.	.	.	.	.	.	.	.	.	.	.	.	.	.	.	.	.	.	.	.	.	100.00	.	.	.	.	.	.	.	.	.	.	100.00	.	.	.	.	.	.	.	.
5950	UKK-0548	Acinetobacter pittii	MDIM00000000		6 (A) (MBL) (B) (F) (Q) (T)	ampc oxa class D		.	.	.	.	.	.	.	.	.	.	.	.	.	.	.	.	.	.	.	.	.	.	.	.	.	.	.	.	100.00	.	.	.	.	100.00	.	.	.	.	.	.	.	.
5951	ABUH403	Acinetobacter pittii	NDFE00000000		1 (B)	ampc oxa class D		.	.	.	.	.	.	.	.	.	.	.	.	.	.	.	.	.	.	.	.	.	.	.	.	.	.	.	.	.	.	.	.	.	.	.	.	.	.	.	.	.	.
5952	UKK-0538	Acinetobacter pittii	MDIB00000000		3 (A) (MBL) (B)	ampc oxa class D		.	.	.	.	.	.	.	.	.	.	.	.	.	.	.	.	.	.	.	.	.	.	.	.	.	.	.	.	100.00	.	.	.	.	100.00	.	.	.	.	.	.	.	.
5953	UKK-0555	Acinetobacter pittii	MDIT00000000		5 (A) (MBL) (B) (F) (Q)	ampc oxa class D		.	.	.	.	.	.	.	.	.	.	.	.	.	.	.	.	.	.	.	.	.	.	100.00	.	.	.	.	.	.	.	.	.	.	100.00	.	.	.	.	.	.	.	.
5955	1451147	Acinetobacter pittii	JMNQ00000000		1 (B)	ampc oxa class D		.	.	.	.	.	.	.	.	.	.	.	.	.	.	.	.	.	.	.	.	.	.	.	.	.	.	.	.	.	.	.	.	.	.	.	.	.	.	.	.	.	.
5956	ABBL103	Acinetobacter pittii	LLHD00000000		1 (B)	ampc oxa class D		.	.	.	.	.	.	.	.	.	.	.	.	.	.	.	.	.	.	.	.	.	.	.	.	.	.	.	.	.	.	.	.	.	.	.	.	.	.	.	.	.	.
5958	UKK-0536	Acinetobacter pittii	MDHZ00000000		2 (MBL) (B)	ampc oxa class D		.	.	.	.	.	.	.	.	.	.	.	.	.	.	.	.	.	.	.	.	.	.	.	.	.	.	.	.	.	.	.	.	.	.	.	.	.	.	.	.	.	.
5959	UKK-0250	Acinetobacter pittii	MDHU00000000		2 (B) (CHDL)	ampc oxa class D		.	.	.	.	.	.	.	.	.	.	.	.	.	.	.	.	.	.	.	.	.	.	.	.	.	.	.	.	.	.	.	.	.	.	.	.	.	.	.	.	.	.
5960	UKK-0550	Acinetobacter pittii	MDIO00000000		5 (A) (B) (MBL) (F) (Q)	ampc oxa class D		.	.	.	.	.	.	.	.	.	.	.	.	.	.	.	.	.	.	.	.	100.00	.	.	.	99.88	.	.	.	.	.	.	100.00	.	.	.	.	.	100.00	.	100.00	.	.
5961	ABBL075	Acinetobacter pittii	LLGF00000000		1 (B)	ampc oxa class D		.	.	.	.	.	.	.	.	.	.	.	.	.	.	.	.	.	.	.	.	.	.	.	.	.	.	.	.	.	.	.	.	.	.	.	.	.	.	.	.	.	.
5962	UKK-0540	Acinetobacter pittii	MDID00000000		3 (A) (MBL) (B)	ampc oxa class D		.	.	.	.	.	.	.	.	.	.	.	.	.	.	.	.	.	.	.	.	.	.	.	.	.	.	.	.	100.00	.	.	.	.	100.00	.	.	.	.	.	.	.	.
5963	UKK-0327	Acinetobacter pittii	MDHW00000000		3 (A) (B) (CHDL)	ampc oxa class D		.	.	.	.	.	.	.	.	.	.	.	.	.	.	.	.	.	.	.	.	.	.	.	.	.	.	.	.	.	.	.	.	.	.	.	100.00	.	.	.	.	.	.
5964	ABBL077	Acinetobacter pittii	LLGH00000000		1 (B)	ampc oxa class D		.	.	.	.	.	.	.	.	.	.	.	.	.	.	.	.	.	.	.	.	.	.	.	.	.	.	.	.	.	.	.	.	.	.	.	.	.	.	.	.	.	.
5965	ABBL078	Acinetobacter pittii	LLGI00000000		1 (B)	ampc oxa class D		.	.	.	.	.	.	.	.	.	.	.	.	.	.	.	.	.	.	.	.	.	.	.	.	.	.	.	.	.	.	.	.	.	.	.	.	.	.	.	.	.	.
5966	ABBL090	Acinetobacter pittii	LLGR00000000		1 (B)	ampc oxa class D		.	.	.	.	.	.	.	.	.	.	.	.	.	.	.	.	.	.	.	.	.	.	.	.	.	.	.	.	.	.	.	.	.	.	.	.	.	.	.	.	.	.
5967	ABBL096	Acinetobacter pittii	LLGX00000000		1 (B)	ampc oxa class D		.	.	.	.	.	.	.	.	.	.	.	.	.	.	.	.	.	.	.	.	.	.	.	.	.	.	.	.	.	.	.	.	.	.	.	.	.	.	.	.	.	.
5969	ABBL126	Acinetobacter pittii	LLHW00000000		1 (B)	ampc oxa class D		.	.	.	.	.	.	.	.	.	.	.	.	.	.	.	.	.	.	.	.	.	.	.	.	.	.	.	.	.	.	.	.	.	.	.	.	.	.	.	.	.	.
5970	ABBL148	Acinetobacter pittii	LLIO00000000		1 (B)	ampc oxa class D		.	.	.	.	.	.	.	.	.	.	.	.	.	.	.	.	.	.	.	.	.	.	.	.	.	.	.	.	.	.	.	.	.	.	.	.	.	.	.	.	.	.
5974	42F	Acinetobacter pittii	CBRO000000000		5 (A) (CHDL) (CH) (F) (T)	ampc oxa class D		.	99.77	.	.	.	.	.	.	.	.	.	.	.	.	.	.	.	.	.	.	.	.	.	.	.	.	.	.	.	.	.	.	.	.	.	100.00	.	.	.	.	.	.
5975	D499	Acinetobacter pittii	AGFH00000000	22156399	3 (A) (MBL) (B)	ampc oxa class D		.	.	.	.	.	.	.	.	.	.	.	.	.	.	.	.	.	.	.	.	.	100.00	.	.	.	.	.	.	.	.	.	.	.	100.00	.	.	.	.	.	.	.	.
5976	DSM 9306	Acinetobacter pittii	AIEF00000000	23259572	1 (B)	ampc oxa class D		.	.	.	.	.	.	.	.	.	.	.	.	.	.	.	.	.	.	.	.	.	.	.	.	.	.	.	.	.	.	.	.	.	.	.	.	.	.	.	.	.	.
5977	TG6411	Acinetobacter pittii	AMJI00000000		1 (B)	ampc oxa class D		.	.	.	.	.	.	.	.	.	.	.	.	.	.	.	.	.	.	.	.	.	.	.	.	.	.	.	.	.	.	.	.	.	.	.	.	.	.	.	.	.	.
5978	ACIN00192	Acinetobacter pittii	JADWOD000000000		1 (B)	ampc oxa class D		.	.	.	.	.	.	.	.	.	.	.	.	.	.	.	.	.	.	.	.	.	.	.	.	.	.	.	.	.	.	.	.	.	.	.	.	.	.	.	.	.	.
5979	ACIN00188	Acinetobacter pittii	JADVOH000000000		1 (B)	ampc oxa class D		.	.	.	.	.	.	.	.	.	.	.	.	.	.	.	.	.	.	.	.	.	.	.	.	.	.	.	.	.	.	.	.	.	.	.	.	.	.	.	.	.	.
5980	TCM156	Acinetobacter pittii	LSAL00000000		1 (B)	ampc oxa class D		.	.	.	.	.	.	.	.	.	.	.	.	.	.	.	.	.	.	.	.	.	.	.	.	.	.	.	.	.	.	.	.	.	.	.	.	.	.	.	.	.	.
5981	TCM178	Acinetobacter pittii	LSAM00000000		2 (B) (CHDL)	ampc oxa class D		.	.	.	.	.	.	.	.	.	.	.	.	.	.	.	.	.	.	.	.	.	.	.	.	.	.	.	.	.	.	.	.	.	.	.	.	.	.	.	.	.	.
5982	WCHAP100012	Acinetobacter pittii	SGTH00000000		1 (B)	ampc oxa class D		.	.	.	.	.	.	.	.	.	.	.	.	.	.	.	.	.	.	.	.	.	.	.	.	.	.	.	.	.	.	.	.	.	.	.	.	.	.	.	.	.	.
5983	ABC	Acinetobacter pittii	MSPO00000000		1 (B)	ampc oxa class D		.	.	.	.	.	.	.	.	.	.	.	.	.	.	.	.	.	.	.	.	.	.	.	.	.	.	.	.	.	.	.	.	.	.	.	.	.	.	.	.	.	.
5984	SCsl25	Acinetobacter pittii	VDIH00000000		4 (A) (B) (F) (CL)	ampc oxa class D		.	.	.	.	.	.	.	.	.	.	.	.	.	.	.	.	.	.	.	.	.	.	.	.	.	100.00	.	.	.	.	.	.	.	.	.	.	.	.	.	.	.	.
5986	WCHAP100001	Acinetobacter pittii	SGTR00000000		2 (B) (CHDL)	ampc oxa class D		.	.	.	.	.	.	.	.	.	.	.	.	.	.	.	.	.	.	.	.	.	.	.	.	.	.	.	.	.	.	.	.	.	.	.	.	.	.	.	.	.	.
5987	4300STDY7045887	Acinetobacter pittii	UFOG00000000		6 (A) (B) (CH) (F) (M) (T)	ampc oxa class D		.	.	.	.	.	.	.	.	.	.	.	.	.	.	.	.	.	.	.	.	.	.	.	.	.	100.00	.	.	.	.	.	.	.	.	.	.	.	100.00	.	.	.	.
5988	MCR53	Acinetobacter pittii	NQXF00000000		2 (B) (CHDL)	ampc oxa class D		.	.	.	.	.	.	.	.	.	.	.	.	.	.	.	.	.	.	.	.	.	.	.	.	.	.	.	.	.	.	.	.	.	.	.	.	.	.	.	.	.	.
5990	WCHAP100017	Acinetobacter pittii	SGTC00000000		1 (B)	ampc oxa class D		.	.	.	.	.	.	.	.	.	.	.	.	.	.	.	.	.	.	.	.	.	.	.	.	.	.	.	.	.	.	.	.	.	.	.	.	.	.	.	.	.	.
5991	WCHAP100010	Acinetobacter pittii	SGTJ00000000		1 (B)	ampc oxa class D		.	.	.	.	.	.	.	.	.	.	.	.	.	.	.	.	.	.	.	.	.	.	.	.	.	.	.	.	.	.	.	.	.	.	.	.	.	.	.	.	.	.
5992	WCHAP100013	Acinetobacter pittii	SGTG00000000		1 (B)	ampc oxa class D		.	.	.	.	.	.	.	.	.	.	.	.	.	.	.	.	.	.	.	.	.	.	.	.	.	.	.	.	.	.	.	.	.	.	.	.	.	.	.	.	.	.
5993	WCHAP100005	Acinetobacter pittii	SGTO00000000		1 (B)	ampc oxa class D		.	.	.	.	.	.	.	.	.	.	.	.	.	.	.	.	.	.	.	.	.	.	.	.	.	.	.	.	.	.	.	.	.	.	.	.	.	.	.	.	.	.
5994	WCHAP100015	Acinetobacter pittii	SGTE00000000		1 (B)	ampc oxa class D		.	.	.	.	.	.	.	.	.	.	.	.	.	.	.	.	.	.	.	.	.	.	.	.	.	.	.	.	.	.	.	.	.	.	.	.	.	.	.	.	.	.
5995	WCHAP100011	Acinetobacter pittii	SGTI00000000		1 (B)	ampc oxa class D		.	.	.	.	.	.	.	.	.	.	.	.	.	.	.	.	.	.	.	.	.	.	.	.	.	.	.	.	.	.	.	.	.	.	.	.	.	.	.	.	.	.
5996	WCHAP100021	Acinetobacter pittii	SGTA00000000		2 (B) (CHDL)	ampc oxa class D		.	.	.	.	.	.	.	.	.	.	.	.	.	.	.	.	.	.	.	.	.	.	.	.	.	.	.	.	.	.	.	.	.	.	.	.	.	.	.	.	.	.
5997	AP1	Acinetobacter pittii	JAEFCT000000000		9 ( R ) (A) (ESBL) (MBL) (B) (CH) (F) (M) (Q)	ampc oxa class D		90.24	.	.	.	.	.	.	.	.	.	.	.	.	.	.	.	.	.	97.92	.	100.00	.	.	.	99.88	.	.	.	.	.	.	.	.	.	.	.	.	100.00	.	.	.	.
5998	WCHAP100002	Acinetobacter pittii	SGTQ00000000		2 (B) (M)	ampc oxa class D		.	.	.	.	.	.	.	.	.	.	.	.	.	.	.	.	.	.	.	.	.	.	.	.	.	.	.	.	.	.	.	.	.	.	.	.	.	.	.	.	.	.
5999	WCHAP100003	Acinetobacter pittii	SGTP00000000		1 (B)	ampc oxa class D		.	.	.	.	.	.	.	.	.	.	.	.	.	.	.	.	.	.	.	.	.	.	.	.	.	.	.	.	.	.	.	.	.	.	.	.	.	.	.	.	.	.
6000	WCHAP100009	Acinetobacter pittii	SGTK00000000		2 (A) (B)	ampc oxa class D		.	.	.	.	.	.	.	.	.	.	.	.	.	.	.	.	.	.	.	.	.	100.00	.	.	.	.	.	.	.	.	.	.	.	.	.	.	.	.	.	.	.	.
6001	WCHAP100007	Acinetobacter pittii	SGTM00000000		1 (B)	ampc oxa class D		.	.	.	.	.	.	.	.	.	.	.	.	.	.	.	.	.	.	.	.	.	.	.	.	.	.	.	.	.	.	.	.	.	.	.	.	.	.	.	.	.	.
6002	DE0091	Acinetobacter pittii	VEGR00000000		1 (B)	ampc oxa class D		.	.	.	.	.	.	.	.	.	.	.	.	.	.	.	.	.	.	.	.	.	.	.	.	.	.	.	.	.	.	.	.	.	.	.	.	.	.	.	.	.	.
6003	TCM292	Acinetobacter pittii	LSAK00000000		7 (A) (MBL) (B) (CH) (F) (M) (T)	ampc oxa class D		.	.	.	.	.	.	.	.	.	.	.	.	.	.	.	.	.	.	.	.	.	.	.	.	.	100.00	.	.	.	.	.	.	.	100.00	.	.	.	100.00	.	.	.	.
6004	WCHAP100006	Acinetobacter pittii	SGTN00000000		1 (B)	ampc oxa class D		.	.	.	.	.	.	.	.	.	.	.	.	.	.	.	.	.	.	.	.	.	.	.	.	.	.	.	.	.	.	.	.	.	.	.	.	.	.	.	.	.	.
6005	AB33	Acinetobacter pittii	PXMD00000000		1 (B)	ampc oxa class D		.	.	.	.	.	.	.	.	.	.	.	.	.	.	.	.	.	.	.	.	.	.	.	.	.	.	.	.	.	.	.	.	.	.	.	.	.	.	.	.	.	.
6006	WCHAP100022	Acinetobacter pittii	SGSZ00000000		1 (B)	ampc oxa class D		.	.	.	.	.	.	.	.	.	.	.	.	.	.	.	.	.	.	.	.	.	.	.	.	.	.	.	.	.	.	.	.	.	.	.	.	.	.	.	.	.	.
6007	F8_7S_16B	Acinetobacter pittii	JAFDRO000000000		1 (B)	ampc oxa class D		.	.	.	.	.	.	.	.	.	.	.	.	.	.	.	.	.	.	.	.	.	.	.	.	.	.	.	.	.	.	.	.	.	.	.	.	.	.	.	.	.	.
6008	WCHAP100014	Acinetobacter pittii	SGTF00000000		2 (B) (M)	ampc oxa class D		.	.	.	.	.	.	.	.	.	.	.	.	.	.	.	.	.	.	.	.	.	.	.	.	.	.	.	.	.	.	.	.	.	.	.	.	.	.	.	.	.	.
6009	F8_8S_6P	Acinetobacter pittii	JAFDSL000000000		1 (B)	ampc oxa class D		.	.	.	.	.	.	.	.	.	.	.	.	.	.	.	.	.	.	.	.	.	.	.	.	.	.	.	.	.	.	.	.	.	.	.	.	.	.	.	.	.	.
6010	F8_8S_11B	Acinetobacter pittii	JAFDSE000000000		1 (B)	ampc oxa class D		.	.	.	.	.	.	.	.	.	.	.	.	.	.	.	.	.	.	.	.	.	.	.	.	.	.	.	.	.	.	.	.	.	.	.	.	.	.	.	.	.	.
6011	F8_7S_6P	Acinetobacter pittii	JAFDSA000000000		1 (B)	ampc oxa class D		.	.	.	.	.	.	.	.	.	.	.	.	.	.	.	.	.	.	.	.	.	.	.	.	.	.	.	.	.	.	.	.	.	.	.	.	.	.	.	.	.	.
6012	F8_7S_4B	Acinetobacter pittii	JAFDRX000000000		1 (B)	ampc oxa class D		.	.	.	.	.	.	.	.	.	.	.	.	.	.	.	.	.	.	.	.	.	.	.	.	.	.	.	.	.	.	.	.	.	.	.	.	.	.	.	.	.	.
6013	F8_7S_17B	Acinetobacter pittii	JAFDRP000000000		1 (B)	ampc oxa class D		.	.	.	.	.	.	.	.	.	.	.	.	.	.	.	.	.	.	.	.	.	.	.	.	.	.	.	.	.	.	.	.	.	.	.	.	.	.	.	.	.	.
6014	WCHAP100018	Acinetobacter pittii	SGTB00000000		1 (B)	ampc oxa class D		.	.	.	.	.	.	.	.	.	.	.	.	.	.	.	.	.	.	.	.	.	.	.	.	.	.	.	.	.	.	.	.	.	.	.	.	.	.	.	.	.	.
6015	WCHAP100019	Acinetobacter pittii	SGWA00000000		1 (B)	ampc oxa class D		.	.	.	.	.	.	.	.	.	.	.	.	.	.	.	.	.	.	.	.	.	.	.	.	.	.	.	.	.	.	.	.	.	.	.	.	.	.	.	.	.	.
6017	F8_7S_15B	Acinetobacter pittii	JAFDRN000000000		1 (B)	ampc oxa class D		.	.	.	.	.	.	.	.	.	.	.	.	.	.	.	.	.	.	.	.	.	.	.	.	.	.	.	.	.	.	.	.	.	.	.	.	.	.	.	.	.	.
6018	XM1570	Acinetobacter pittii	AMXH00000000	23599286	3 (A) (MBL) (B)	ampc oxa class D		.	.	.	.	.	.	.	.	.	.	.	.	.	.	.	.	.	.	.	.	.	.	.	.	.	.	.	.	.	.	.	.	.	100.00;100.00	.	.	.	.	.	.	.	.
6019	WP19	Acinetobacter pittii	JQLC00000000		1 (B)	ampc oxa class D		.	.	.	.	.	.	.	.	.	.	.	.	.	.	.	.	.	.	.	.	.	.	.	.	.	.	.	.	.	.	.	.	.	.	.	.	.	.	.	.	.	.
6020	AMA2	Acinetobacter pittii	VYTM00000000		3 (A) (MBL) (B)	ampc oxa class D		.	.	.	.	.	.	.	.	.	.	.	.	.	.	.	.	.	.	.	.	.	.	.	.	.	.	.	.	.	.	.	.	.	100.00	.	.	.	.	.	.	.	.
6022	OCU_Ac6	Acinetobacter pittii	BHGC00000000		1 (B)	ampc oxa class D		.	.	.	.	.	.	.	.	.	.	.	.	.	.	.	.	.	.	.	.	.	.	.	.	.	.	.	.	.	.	.	.	.	.	.	.	.	.	.	.	.	.
6023	UNC434CL69Tsu2S25	Acinetobacter pittii	FOEA00000000		1 (B)	ampc oxa class D		.	.	.	.	.	.	.	.	.	.	.	.	.	.	.	.	.	.	.	.	.	.	.	.	.	.	.	.	.	.	.	.	.	.	.	.	.	.	.	.	.	.
6024	DE0027	Acinetobacter pittii	VEIH00000000		1 (B)	ampc oxa class D		.	.	.	.	.	.	.	.	.	.	.	.	.	.	.	.	.	.	.	.	.	.	.	.	.	.	.	.	.	.	.	.	.	.	.	.	.	.	.	.	.	.
6025	MCR16048	Acinetobacter pittii	NQXN00000000		1 (B)	ampc oxa class D		.	.	.	.	.	.	.	.	.	.	.	.	.	.	.	.	.	.	.	.	.	.	.	.	.	.	.	.	.	.	.	.	.	.	.	.	.	.	.	.	.	.
6026	AP273	Acinetobacter pittii	JAEFCV000000000		7 (A) (MBL) (CHDL) (CH) (F) (M) (Q)	ampc oxa class D		.	.	100.00	.	.	.	.	.	.	.	.	.	.	.	.	.	.	.	.	.	.	.	.	.	.	.	.	.	.	.	.	.	.	.	.	100.00	.	.	.	.	.	.
6028	WCHAP100008	Acinetobacter pittii	SGTL00000000		1 (B)	ampc oxa class D		.	.	.	.	.	.	.	.	.	.	.	.	.	.	.	.	.	.	.	.	.	.	.	.	.	.	.	.	.	.	.	.	.	.	.	.	.	.	.	.	.	.
6029	CEB-Ap	Acinetobacter pittii	NGAB00000000	29076652	1 (B)	ampc oxa class D		.	.	.	.	.	.	.	.	.	.	.	.	.	.	.	.	.	.	.	.	.	.	.	.	.	.	.	.	.	.	.	.	.	.	.	.	.	.	.	.	.	.
6030	ACIN00195	Acinetobacter pittii	JADWOC000000000		1 (B)	ampc oxa class D		.	.	.	.	.	.	.	.	.	.	.	.	.	.	.	.	.	.	.	.	.	.	.	.	.	.	.	.	.	.	.	.	.	.	.	.	.	.	.	.	.	.
6031	AMA10	Acinetobacter pittii	VYTU00000000		3 (A) (MBL) (B)	ampc oxa class D		.	.	.	.	.	.	.	.	.	.	.	.	.	.	.	.	.	.	.	.	.	.	.	.	.	.	.	.	.	.	.	.	.	100.00	.	.	.	.	.	.	.	.
6032	AS012594	Acinetobacter pittii	VLVU00000000		1 (B)	ampc oxa class D		.	.	.	.	.	.	.	.	.	.	.	.	.	.	.	.	.	.	.	.	.	.	.	.	.	.	.	.	.	.	.	.	.	.	.	.	.	.	.	.	.	.
6033	AS012606	Acinetobacter pittii	VMBK00000000		1 (B)	ampc oxa class D		.	.	.	.	.	.	.	.	.	.	.	.	.	.	.	.	.	.	.	.	.	.	.	.	.	.	.	.	.	.	.	.	.	.	.	.	.	.	.	.	.	.
6034	OCU_Ac3	Acinetobacter pittii	BHFZ00000000		1 (B)	ampc oxa class D		.	.	.	.	.	.	.	.	.	.	.	.	.	.	.	.	.	.	.	.	.	.	.	.	.	.	.	.	.	.	.	.	.	.	.	.	.	.	.	.	.	.
6035	OCU_Ac12	Acinetobacter pittii	BHGI00000000		2 (R) (B)	ampc oxa class D		89.50	.	.	.	.	.	.	.	.	.	.	.	.	.	.	.	.	.	.	.	.	.	.	.	.	.	.	.	.	.	.	.	.	.	.	.	.	.	.	.	.	.
6037	UBA2478	Acinetobacter pittii	DDPC00000000	28894102	1 (B)	ampc oxa class D		.	.	.	.	.	.	.	.	.	.	.	.	.	.	.	.	.	.	.	.	.	.	.	.	.	.	.	.	.	.	.	.	.	.	.	.	.	.	.	.	.	.
6080	AS31	Acinetobacter seifertii	CP061660.1		1 (B)	ampc		.	.	.	.	.	.	.	.	.	.	.	.	.	.	.	.	.	.	.	.	.	.	.	.	.	.	.	.	.	.	.	.	.	.	.	.	.	.	.	.	.	.
6038	UBA4954	Acinetobacter pittii	DHAM00000000	28894102	1 (B)	ampc oxa class D		.	.	.	.	.	.	.	.	.	.	.	.	.	.	.	.	.	.	.	.	.	.	.	.	.	.	.	.	.	.	.	.	.	.	.	.	.	.	.	.	.	.
6041	UBA11292	Acinetobacter pittii	DPKB00000000	28894102	1 (B)	ampc oxa class D		.	.	.	.	.	.	.	.	.	.	.	.	.	.	.	.	.	.	.	.	.	.	.	.	.	.	.	.	.	.	.	.	.	.	.	.	.	.	.	.	.	.
6405	PBJ7	Acinetobacter populi	NEXX00000000.1		.			.	.	.	.	.	.	.	.	.	.	.	.	.	.	.	.	.	.	.	.	.	.	.	.	.	.	.	.	.	.	.	.	.	.	.	.	.	.	.	.	.	.
6408	AC 877	Acinetobacter portensis	LWRV00000000	32618559	1 (CHDL)	oxa class D		.	.	.	.	.	.	.	.	.	.	.	.	.	.	.	.	.	.	.	.	.	.	.	.	.	.	.	.	.	.	.	.	.	.	.	.	.	.	.	.	.	.
6569	B301	Acinetobacter portensis	JAAARQ01.1	32238766	.			.	.	.	.	.	.	.	.	.	.	.	.	.	.	.	.	.	.	.	.	.	.	.	.	.	.	.	.	.	.	.	.	.	.	.	.	.	.	.	.	.	.
6406	ANC 4149	Acinetobacter pragensis	LUAW00000000.1	27392433	1 (B)	oxa class D		.	.	.	.	.	.	.	.	.	.	.	.	.	.	.	.	.	.	.	.	.	.	.	.	.	.	.	.	.	.	.	.	.	.	.	.	.	.	.	.	.	.
6407	NIPH 809	Acinetobacter proteolyticus	APOI00000000.1	26822020	2 (A) (B)	oxa class D		.	.	.	.	.	.	.	.	.	.	.	.	.	.	.	100.00	.	.	.	.	.	.	.	.	.	.	.	.	.	.	.	.	.	.	.	.	.	.	.	.	.	.
7211	ANC 3849	Acinetobacter proteolyticus	MKKJ00000000.1	26822020	2 (A) (B)	oxa class D		.	.	.	.	.	.	.	.	.	.	.	.	.	.	.	100.00	.	.	.	.	.	.	.	.	.	.	.	.	.	.	.	.	.	.	.	.	.	.	.	.	.	.
7212	2P01AA	Acinetobacter proteolyticus	PISJ00000000.1		2 (A) (B)	oxa class D		.	.	.	.	.	.	.	.	.	.	.	.	.	.	.	100.00	.	.	.	.	.	.	.	.	.	.	.	.	.	.	.	.	.	.	.	.	.	.	.	.	.	.
6409	ANC 5044	Acinetobacter pseudolwoffii	PHRG00000000.1	30392743	.			.	.	.	.	.	.	.	.	.	.	.	.	.	.	.	.	.	.	.	.	.	.	.	.	.	.	.	.	.	.	.	.	.	.	.	.	.	.	.	.	.	.
7213	Acilw_F78	Acinetobacter pseudolwoffii	FLLN00000000.1	30392743	.			.	.	.	.	.	.	.	.	.	.	.	.	.	.	.	.	.	.	.	.	.	.	.	.	.	.	.	.	.	.	.	.	.	.	.	.	.	.	.	.	.	.
7214	XMC5X702	Acinetobacter pseudolwoffii	CP084300.1	30392743	.			.	.	.	.	.	.	.	.	.	.	.	.	.	.	.	.	.	.	.	.	.	.	.	.	.	.	.	.	.	.	.	.	.	.	.	.	.	.	.	.	.	.
6568	S23	Acinetobacter pullicarnis	VCMZ01.1	31792599	.			.	.	.	.	.	.	.	.	.	.	.	.	.	.	.	.	.	.	.	.	.	.	.	.	.	.	.	.	.	.	.	.	.	.	.	.	.	.	.	.	.	.
6410	ANC 4466	Acinetobacter puyangensis	OANT00000000.1	23396716	.			.	.	.	.	.	.	.	.	.	.	.	.	.	.	.	.	.	.	.	.	.	.	.	.	.	.	.	.	.	.	.	.	.	.	.	.	.	.	.	.	.	.
6411	ANC 4671	Acinetobacter qingfengensis	MKKK00000000.1	24363297	.			.	.	.	.	.	.	.	.	.	.	.	.	.	.	.	.	.	.	.	.	.	.	.	.	.	.	.	.	.	.	.	.	.	.	.	.	.	.	.	.	.	.
6527	CCUG 69710T	Acinetobacter qingfengensis	NZ_VXKN01000000	24363297	.			.	.	.	.	.	.	.	.	.	.	.	.	.	.	.	.	.	.	.	.	.	.	.	.	.	.	.	.	.	.	.	.	.	.	.	.	.	.	.	.	.	.
6412	CIP 103788	Acinetobacter radioresistens	APQF00000000.1		1 (CHDL)	oxa class D		.	.	.	.	.	.	.	.	.	.	.	.	.	.	.	.	.	.	.	.	.	.	.	.	.	.	.	.	.	.	.	.	.	.	.	.	.	.	.	.	.	.
7215	DSSKY-A-001	Acinetobacter radioresistens	CP027365.1		1 (CHDL)	oxa class D		.	.	.	.	.	.	.	.	.	.	.	.	.	.	.	.	.	.	.	.	.	.	.	.	.	.	.	.	.	.	.	.	.	.	.	.	.	.	.	.	.	.
7216	LH6	Acinetobacter radioresistens	CP030031.1		1 (CHDL)	oxa class D		.	.	.	.	.	.	.	.	.	.	.	.	.	.	.	.	.	.	.	.	.	.	.	.	.	.	.	.	.	.	.	.	.	.	.	.	.	.	.	.	.	.
7217	DD78	Acinetobacter radioresistens	CP038022.1		1 (CHDL)	oxa class D		.	.	.	.	.	.	.	.	.	.	.	.	.	.	.	.	.	.	.	.	.	.	.	.	.	.	.	.	.	.	.	.	.	.	.	.	.	.	.	.	.	.
7218	FDAARGOS_731	Acinetobacter radioresistens	CP059684.1		1 (CHDL)	oxa class D		.	.	.	.	.	.	.	.	.	.	.	.	.	.	.	.	.	.	.	.	.	.	.	.	.	.	.	.	.	.	.	.	.	.	.	.	.	.	.	.	.	.
7219	DE0080	Acinetobacter radioresistens	VEMK00000000.1		1 (CHDL)	oxa class D		.	.	.	.	.	.	.	.	.	.	.	.	.	.	.	.	.	.	.	.	.	.	.	.	.	.	.	.	.	.	.	.	.	.	.	.	.	.	.	.	.	.
7220	UMG648	Acinetobacter radioresistens	SUQR00000000.1		2 (CHDL) (M)	oxa class D		.	.	.	.	.	.	.	.	.	.	.	.	.	.	.	.	.	.	.	.	.	.	.	.	.	.	.	.	.	.	.	.	.	.	.	.	.	.	.	.	.	.
7221	MGYG-HGUT-01344	Acinetobacter radioresistens	CABKOV000000000.1		1 (CHDL)	oxa class D		.	.	.	.	.	.	.	.	.	.	.	.	.	.	.	.	.	.	.	.	.	.	.	.	.	.	.	.	.	.	.	.	.	.	.	.	.	.	.	.	.	.
7222	A145	Acinetobacter radioresistens	PXJE00000000.1		5 (A) CHDL) (ESBL) (CH) (T)	oxa class D		.	100.00	.	.	.	.	.	.	.	.	.	.	.	.	.	.	.	.	.	.	.	.	.	.	99.88	.	.	.	.	.	.	.	.	.	.	100.00	.	100.00	.	.	.	.
6637	WCHAc060115	Acinetobacter rongchengensis	RAXT01000000	34061620	6 (A) (MBL) (CH) (F) (M) (CHDL)	oxa class D		.	.	.	.	.	.	.	.	.	.	.	.	.	.	.	.	.	.	.	.	.	.	.	.	.	.	.	.	.	.	.	.	.	.	.	97.44	.	.	.	.	.	.
6413	CIP 110305	Acinetobacter rudis	ATGI00000000.1		1 (A)			.	.	.	.	.	.	.	.	.	.	.	.	.	.	.	.	.	.	.	.	.	.	.	.	.	.	.	.	.	.	.	.	100.00	.	.	.	.	.	.	.	.	.
6414	CIP 107287	Acinetobacter schindleri	APPQ00000000.1		3 (A) (F) (B)	oxa class D		.	.	.	.	.	.	.	.	.	.	.	.	.	.	.	.	.	.	.	.	.	.	.	.	99.88	.	.	.	.	.	.	.	.	.	.	.	.	100.00	.	.	.	.
6415	HZE30-1	Acinetobacter schindleri	CP044483.1		1 (B)	oxa class D		.	.	.	.	.	.	.	.	.	.	.	.	.	.	.	.	.	.	.	.	.	.	.	.	.	.	.	.	.	.	.	.	.	.	.	.	.	.	.	.	.	.
7223	HZE23-1	Acinetobacter schindleri	CP044463.1		2 (A) (B)	oxa class D		.	.	.	.	.	.	.	.	.	.	.	.	.	.	.	.	.	.	.	.	.	.	.	.	.	.	.	.	.	.	.	100.00	.	.	.	.	.	.	.	.	.	.
7224	HZE33-1	Acinetobacter schindleri	CP044474.1		2 (B) (CH)	oxa class D		.	.	.	.	.	.	.	.	.	.	.	.	.	.	.	.	.	.	.	.	.	.	.	.	.	.	.	.	.	.	.	.	.	.	.	.	.	.	.	.	.	.
7225	SGAir0122	Acinetobacter schindleri	CP025618.2	29954893	1 (B)	oxa class D		.	.	.	.	.	.	.	.	.	.	.	.	.	.	.	.	.	.	.	.	.	.	.	.	.	.	.	.	.	.	.	.	.	.	.	.	.	.	.	.	.	.
7226	ACE	Acinetobacter schindleri	CP015615.1		1 (B)	oxa class D		.	.	.	.	.	.	.	.	.	.	.	.	.	.	.	.	.	.	.	.	.	.	.	.	.	.	.	.	.	.	.	.	.	.	.	.	.	.	.	.	.	.
7227	A. schindleri H3	Acinetobacter schindleri	CP030754.1		1 (B)	oxa class D		.	.	.	.	.	.	.	.	.	.	.	.	.	.	.	.	.	.	.	.	.	.	.	.	.	.	.	.	.	.	.	.	.	.	.	.	.	.	.	.	.	.
7228	NIPH 900	Acinetobacter schindleri	APPI00000000.1		1 (B)	oxa class D		.	.	.	.	.	.	.	.	.	.	.	.	.	.	.	.	.	.	.	.	.	.	.	.	.	.	.	.	.	.	.	.	.	.	.	.	.	.	.	.	.	.
2128	NIPH 973	Acinetobacter seifertii	APOO00000000.1		1 (B)	ampc		.	.	.	.	.	.	.	.	.	.	.	.	.	.	.	.	.	.	.	.	.	.	.	.	.	.	.	.	.	.	.	.	.	.	.	.	.	.	.	.	.	.
3838	MI30-324	Acinetobacter seifertii	PGPD00000000.1		1 (B)	ampc		.	.	.	.	.	.	.	.	.	.	.	.	.	.	.	.	.	.	.	.	.	.	.	.	.	.	.	.	.	.	.	.	.	.	.	.	.	.	.	.	.	.
3866	A. baumannii str 1	Acinetobacter seifertii	JSAO00000000.1		1 (B)	ampc		.	.	.	.	.	.	.	.	.	.	.	.	.	.	.	.	.	.	.	.	.	.	.	.	.	.	.	.	.	.	.	.	.	.	.	.	.	.	.	.	.	.
3875	MI421-133	Acinetobacter seifertii	PHFF00000000.1		1 (B)	ampc		.	.	.	.	.	.	.	.	.	.	.	.	.	.	.	.	.	.	.	.	.	.	.	.	.	.	.	.	.	.	.	.	.	.	.	.	.	.	.	.	.	.
5364	V1371 264	Acinetobacter seifertii	PHFG00000000.1		1 (B)	ampc		.	.	.	.	.	.	.	.	.	.	.	.	.	.	.	.	.	.	.	.	.	.	.	.	.	.	.	.	.	.	.	.	.	.	.	.	.	.	.	.	.	.
5365	1334_ABAU	Acinetobacter seifertii	JVTF00000000.1	26230489	1 (B)	ampc		.	.	.	.	.	.	.	.	.	.	.	.	.	.	.	.	.	.	.	.	.	.	.	.	.	.	.	.	.	.	.	.	.	.	.	.	.	.	.	.	.	.
5366	UBA3035	Acinetobacter seifertii	DFDE00000000.1	28894102	1 (B)	ampc		.	.	.	.	.	.	.	.	.	.	.	.	.	.	.	.	.	.	.	.	.	.	.	.	.	.	.	.	.	.	.	.	.	.	.	.	.	.	.	.	.	.
6045	SAb133	Acinetobacter seifertii	SNSA00000000	25563912	1 (B)	ampc		.	.	.	.	.	.	.	.	.	.	.	.	.	.	.	.	.	.	.	.	.	.	.	.	.	.	.	.	.	.	.	.	.	.	.	.	.	.	.	.	.	.
6046	TUM15279	Acinetobacter seifertii	BKNS00000000	25563912	3 (A) (B) (F)	ampc		.	.	.	.	.	.	.	.	.	.	.	.	.	.	.	.	.	.	.	.	.	.	.	.	99.88	.	.	.	.	.	.	.	.	.	.	.	.	100.00	.	.	.	.
6047	ACIN00245	Acinetobacter seifertii	JADVLG000000000		1 (B)	ampc		.	.	.	.	.	.	.	.	.	.	.	.	.	.	.	.	.	.	.	.	.	.	.	.	.	.	.	.	.	.	.	.	.	.	.	.	.	.	.	.	.	.
6049	TUM15424	Acinetobacter seifertii	BKTH00000000	25563912	1 (B)	ampc		.	.	.	.	.	.	.	.	.	.	.	.	.	.	.	.	.	.	.	.	.	.	.	.	.	.	.	.	.	.	.	.	.	.	.	.	.	.	.	.	.	.
6050	TUM15120	Acinetobacter seifertii	BKHY00000000		1 (B)	ampc		.	.	.	.	.	.	.	.	.	.	.	.	.	.	.	.	.	.	.	.	.	.	.	.	.	.	.	.	.	.	.	.	.	.	.	.	.	.	.	.	.	.
6051	TUM15021	Acinetobacter seifertii	BKEE00000000	25563912	1 (B)	ampc		.	.	.	.	.	.	.	.	.	.	.	.	.	.	.	.	.	.	.	.	.	.	.	.	.	.	.	.	.	.	.	.	.	.	.	.	.	.	.	.	.	.
6052	KCJK1723	Acinetobacter seifertii	LYQI00000000	25563912	1 (B)	ampc		.	.	.	.	.	.	.	.	.	.	.	.	.	.	.	.	.	.	.	.	.	.	.	.	.	.	.	.	.	.	.	.	.	.	.	.	.	.	.	.	.	.
6053	TUM15118	Acinetobacter seifertii	BKHW00000000	25563912	1 (B)	ampc		.	.	.	.	.	.	.	.	.	.	.	.	.	.	.	.	.	.	.	.	.	.	.	.	.	.	.	.	.	.	.	.	.	.	.	.	.	.	.	.	.	.
6054	TUM15297	Acinetobacter seifertii	BKOK00000000	25563912	1 (B)	ampc		.	.	.	.	.	.	.	.	.	.	.	.	.	.	.	.	.	.	.	.	.	.	.	.	.	.	.	.	.	.	.	.	.	.	.	.	.	.	.	.	.	.
6055	KCJK7915	Acinetobacter seifertii	QAYP00000000	25563912	1 (B)	ampc		.	.	.	.	.	.	.	.	.	.	.	.	.	.	.	.	.	.	.	.	.	.	.	.	.	.	.	.	.	.	.	.	.	.	.	.	.	.	.	.	.	.
6056	TUM15357	Acinetobacter seifertii	BKQS00000000	25563912	1 (B)	ampc		.	.	.	.	.	.	.	.	.	.	.	.	.	.	.	.	.	.	.	.	.	.	.	.	.	.	.	.	.	.	.	.	.	.	.	.	.	.	.	.	.	.
6057	TUM15226	Acinetobacter seifertii	BKLR00000000		1 (B)	ampc		.	.	.	.	.	.	.	.	.	.	.	.	.	.	.	.	.	.	.	.	.	.	.	.	.	.	.	.	.	.	.	.	.	.	.	.	.	.	.	.	.	.
6058	TUM15515	Acinetobacter seifertii	BKWR00000000		1 (B)	ampc		.	.	.	.	.	.	.	.	.	.	.	.	.	.	.	.	.	.	.	.	.	.	.	.	.	.	.	.	.	.	.	.	.	.	.	.	.	.	.	.	.	.
6059	TUM15285	Acinetobacter seifertii	BKNY00000000		1 (B)	ampc		.	.	.	.	.	.	.	.	.	.	.	.	.	.	.	.	.	.	.	.	.	.	.	.	.	.	.	.	.	.	.	.	.	.	.	.	.	.	.	.	.	.
6060	C917	Acinetobacter seifertii	APCT00000000	25563912	1 (B)	ampc		.	.	.	.	.	.	.	.	.	.	.	.	.	.	.	.	.	.	.	.	.	.	.	.	.	.	.	.	.	.	.	.	.	.	.	.	.	.	.	.	.	.
6061	TUM15355	Acinetobacter seifertii	BKQQ00000000		1 (B)	ampc		.	.	.	.	.	.	.	.	.	.	.	.	.	.	.	.	.	.	.	.	.	.	.	.	.	.	.	.	.	.	.	.	.	.	.	.	.	.	.	.	.	.
6062	TUM15169	Acinetobacter seifertii	BKJM00000000	25563912	1 (B)	ampc		.	.	.	.	.	.	.	.	.	.	.	.	.	.	.	.	.	.	.	.	.	.	.	.	.	.	.	.	.	.	.	.	.	.	.	.	.	.	.	.	.	.
6063	TUM15430	Acinetobacter seifertii	BKTM00000000		1 (B)	ampc		.	.	.	.	.	.	.	.	.	.	.	.	.	.	.	.	.	.	.	.	.	.	.	.	.	.	.	.	.	.	.	.	.	.	.	.	.	.	.	.	.	.
6067	ACIN00148	Acinetobacter seifertii	JADWOK000000000	25563912	1 (B)	ampc		.	.	.	.	.	.	.	.	.	.	.	.	.	.	.	.	.	.	.	.	.	.	.	.	.	.	.	.	.	.	.	.	.	.	.	.	.	.	.	.	.	.
6068	S21	Acinetobacter seifertii	CP065820.1		1 (B)	ampc		.	.	.	.	.	.	.	.	.	.	.	.	.	.	.	.	.	.	.	.	.	.	.	.	.	.	.	.	.	.	.	.	.	.	.	.	.	.	.	.	.	.
6069	AS51	Acinetobacter seifertii	CP061613.1	25563912	1 (B)	ampc		.	.	.	.	.	.	.	.	.	.	.	.	.	.	.	.	.	.	.	.	.	.	.	.	.	.	.	.	.	.	.	.	.	.	.	.	.	.	.	.	.	.
6070	AS53	Acinetobacter seifertii	CP061603.1	25563912	1 (B)	ampc		.	.	.	.	.	.	.	.	.	.	.	.	.	.	.	.	.	.	.	.	.	.	.	.	.	.	.	.	.	.	.	.	.	.	.	.	.	.	.	.	.	.
6071	AS60	Acinetobacter seifertii	CP061592.1		1 (B)	ampc		.	.	.	.	.	.	.	.	.	.	.	.	.	.	.	.	.	.	.	.	.	.	.	.	.	.	.	.	.	.	.	.	.	.	.	.	.	.	.	.	.	.
6072	AS49	Acinetobacter seifertii	CP061620.1		1 (B)	ampc		.	.	.	.	.	.	.	.	.	.	.	.	.	.	.	.	.	.	.	.	.	.	.	.	.	.	.	.	.	.	.	.	.	.	.	.	.	.	.	.	.	.
6073	AS63	Acinetobacter seifertii	CP061578.1		1 (B)	ampc		.	.	.	.	.	.	.	.	.	.	.	.	.	.	.	.	.	.	.	.	.	.	.	.	.	.	.	.	.	.	.	.	.	.	.	.	.	.	.	.	.	.
6074	AS40	Acinetobacter seifertii	CP061640.1		1 (B)	ampc		.	.	.	.	.	.	.	.	.	.	.	.	.	.	.	.	.	.	.	.	.	.	.	.	.	.	.	.	.	.	.	.	.	.	.	.	.	.	.	.	.	.
6075	AS47	Acinetobacter seifertii	CP061629.1		1 (B)	ampc		.	.	.	.	.	.	.	.	.	.	.	.	.	.	.	.	.	.	.	.	.	.	.	.	.	.	.	.	.	.	.	.	.	.	.	.	.	.	.	.	.	.
6076	AS42	Acinetobacter seifertii	CP061828.1		1 (B)	ampc		.	.	.	.	.	.	.	.	.	.	.	.	.	.	.	.	.	.	.	.	.	.	.	.	.	.	.	.	.	.	.	.	.	.	.	.	.	.	.	.	.	.
6077	AS17	Acinetobacter seifertii	CP061675.1		1 (B)	ampc		.	.	.	.	.	.	.	.	.	.	.	.	.	.	.	.	.	.	.	.	.	.	.	.	.	.	.	.	.	.	.	.	.	.	.	.	.	.	.	.	.	.
6078	AS11	Acinetobacter seifertii	CP061678.1	25563912	1 (B)	ampc		.	.	.	.	.	.	.	.	.	.	.	.	.	.	.	.	.	.	.	.	.	.	.	.	.	.	.	.	.	.	.	.	.	.	.	.	.	.	.	.	.	.
6079	AS25	Acinetobacter seifertii	CP061666.1		1 (B)	ampc		.	.	.	.	.	.	.	.	.	.	.	.	.	.	.	.	.	.	.	.	.	.	.	.	.	.	.	.	.	.	.	.	.	.	.	.	.	.	.	.	.	.
6081	AS62	Acinetobacter seifertii	CP061582.1		1 (B)	ampc		.	.	.	.	.	.	.	.	.	.	.	.	.	.	.	.	.	.	.	.	.	.	.	.	.	.	.	.	.	.	.	.	.	.	.	.	.	.	.	.	.	.
6082	AS41	Acinetobacter seifertii	CP061634.1		1 (B)	ampc		.	.	.	.	.	.	.	.	.	.	.	.	.	.	.	.	.	.	.	.	.	.	.	.	.	.	.	.	.	.	.	.	.	.	.	.	.	.	.	.	.	.
6083	AS5	Acinetobacter seifertii	CP061683.1		1 (B)	ampc		.	.	.	.	.	.	.	.	.	.	.	.	.	.	.	.	.	.	.	.	.	.	.	.	.	.	.	.	.	.	.	.	.	.	.	.	.	.	.	.	.	.
6084	AS28	Acinetobacter seifertii	CP061664.1		1 (B)	ampc		.	.	.	.	.	.	.	.	.	.	.	.	.	.	.	.	.	.	.	.	.	.	.	.	.	.	.	.	.	.	.	.	.	.	.	.	.	.	.	.	.	.
6087	AS9	Acinetobacter seifertii	CP061681.1		1 (B)	ampc		.	.	.	.	.	.	.	.	.	.	.	.	.	.	.	.	.	.	.	.	.	.	.	.	.	.	.	.	.	.	.	.	.	.	.	.	.	.	.	.	.	.
6086	AS39	Acinetobacter seifertii	CP061646.1	25563912	1 (B)	ampc		.	.	.	.	.	.	.	.	.	.	.	.	.	.	.	.	.	.	.	.	.	.	.	.	.	.	.	.	.	.	.	.	.	.	.	.	.	.	.	.	.	.
6088	AS48	Acinetobacter seifertii	CP061626.1	25563912	1 (B)	ampc		.	.	.	.	.	.	.	.	.	.	.	.	.	.	.	.	.	.	.	.	.	.	.	.	.	.	.	.	.	.	.	.	.	.	.	.	.	.	.	.	.	.
6089	AS79	Acinetobacter seifertii	CP061550.1	25563912	1 (B)	ampc		.	.	.	.	.	.	.	.	.	.	.	.	.	.	.	.	.	.	.	.	.	.	.	.	.	.	.	.	.	.	.	.	.	.	.	.	.	.	.	.	.	.
6090	AS59	Acinetobacter seifertii	CP061596.1	25563912	1 (B)	ampc		.	.	.	.	.	.	.	.	.	.	.	.	.	.	.	.	.	.	.	.	.	.	.	.	.	.	.	.	.	.	.	.	.	.	.	.	.	.	.	.	.	.
6091	AS71	Acinetobacter seifertii	CP061568.1		1 (B) (CHDL)	ampc oxa class D		.	.	.	.	.	.	.	.	.	.	.	.	.	.	.	.	.	.	.	.	.	.	.	.	.	.	.	.	.	.	.	.	.	.	.	.	.	.	.	.	.	.
6092	AS33	Acinetobacter seifertii	CP061655.1		1 (B)	ampc		.	.	.	.	.	.	.	.	.	.	.	.	.	.	.	.	.	.	.	.	.	.	.	.	.	.	.	.	.	.	.	.	.	.	.	.	.	.	.	.	.	.
6095	AS34	Acinetobacter seifertii	CP061650.1		1 (B)	ampc		.	.	.	.	.	.	.	.	.	.	.	.	.	.	.	.	.	.	.	.	.	.	.	.	.	.	.	.	.	.	.	.	.	.	.	.	.	.	.	.	.	.
6093	AS4	Acinetobacter seifertii	CP061687.1	25563912	1 (B)	ampc		.	.	.	.	.	.	.	.	.	.	.	.	.	.	.	.	.	.	.	.	.	.	.	.	.	.	.	.	.	.	.	.	.	.	.	.	.	.	.	.	.	.
6094	AS58	Acinetobacter seifertii	CP061598.1		1 (CHDL)	ampc oxa class D		.	.	.	.	.	.	.	.	.	.	.	.	.	.	.	.	.	.	.	.	.	.	.	.	.	.	.	.	.	.	.	.	.	.	.	.	.	.	.	.	.	.
6099	AS70	Acinetobacter seifertii	CP061571.1		1 (B)	ampc		.	.	.	.	.	.	.	.	.	.	.	.	.	.	.	.	.	.	.	.	.	.	.	.	.	.	.	.	.	.	.	.	.	.	.	.	.	.	.	.	.	.
6097	AS61	Acinetobacter seifertii	CP061589.1	25563912	1 (B)	ampc		.	.	.	.	.	.	.	.	.	.	.	.	.	.	.	.	.	.	.	.	.	.	.	.	.	.	.	.	.	.	.	.	.	.	.	.	.	.	.	.	.	.
6100	AS23	Acinetobacter seifertii	CP061672.1	25563912	1 (B)	ampc		.	.	.	.	.	.	.	.	.	.	.	.	.	.	.	.	.	.	.	.	.	.	.	.	.	.	.	.	.	.	.	.	.	.	.	.	.	.	.	.	.	.
6101	AS78	Acinetobacter seifertii	CP061551.1	25563912	1 (B)	ampc		.	.	.	.	.	.	.	.	.	.	.	.	.	.	.	.	.	.	.	.	.	.	.	.	.	.	.	.	.	.	.	.	.	.	.	.	.	.	.	.	.	.
6102	AS80	Acinetobacter seifertii	CP061543.1	25563912	1 (B)	ampc		.	.	.	.	.	.	.	.	.	.	.	.	.	.	.	.	.	.	.	.	.	.	.	.	.	.	.	.	.	.	.	.	.	.	.	.	.	.	.	.	.	.
6103	AS74	Acinetobacter seifertii	CP061556.1	25563912	1 (B)	ampc		.	.	.	.	.	.	.	.	.	.	.	.	.	.	.	.	.	.	.	.	.	.	.	.	.	.	.	.	.	.	.	.	.	.	.	.	.	.	.	.	.	.
6104	AS72	Acinetobacter seifertii	CP061565.1	25563912	1 (B)	ampc		.	.	.	.	.	.	.	.	.	.	.	.	.	.	.	.	.	.	.	.	.	.	.	.	.	.	.	.	.	.	.	.	.	.	.	.	.	.	.	.	.	.
6048	TUM15427	Acinetobacter seifertii	BKTJ00000000	25563912	.			.	.	.	.	.	.	.	.	.	.	.	.	.	.	.	.	.	.	.	.	.	.	.	.	.	.	.	.	.	.	.	.	.	.	.	.	.	.	.	.	.	.
6416	323-1	Acinetobacter shaoyimingii	CP049801.1	33196408	.			.	.	.	.	.	.	.	.	.	.	.	.	.	.	.	.	.	.	.	.	.	.	.	.	.	.	.	.	.	.	.	.	.	.	.	.	.	.	.	.	.	.
7229	194	Acinetobacter shaoyimingii	JAANIE000000000.1	33196408	.			.	.	.	.	.	.	.	.	.	.	.	.	.	.	.	.	.	.	.	.	.	.	.	.	.	.	.	.	.	.	.	.	.	.	.	.	.	.	.	.	.	.
6417	WCHAc060041	Acinetobacter sichuanensis	PYIX00000000.2	30387708	7(A) (MBL) (CH) (F) (M) (Q) (T) (CHDL)	oxa class D		.	.	100.00	.	.	100.00	.	.	.	.	.	.	.	.	.	.	.	.	.	.	.	.	.	.	.	.	.	.	.	.	.	.	.	.	.	.	.	.	.	.	.	.
6418	CIP 110264	Acinetobacter soli	APPU00000000.1		.			.	.	.	.	.	.	.	.	.	.	.	.	.	.	.	.	.	.	.	.	.	.	.	.	.	.	.	.	.	.	.	.	.	.	.	.	.	.	.	.	.	.
6419	GFJ2	Acinetobacter soli	CP016896.1		.			.	.	.	.	.	.	.	.	.	.	.	.	.	.	.	.	.	.	.	.	.	.	.	.	.	.	.	.	.	.	.	.	.	.	.	.	.	.	.	.	.	.
7230	As186	Acinetobacter soli	NZ_JAHKRX000000000		.			.	.	.	.	.	.	.	.	.	.	.	.	.	.	.	.	.	.	.	.	.	.	.	.	.	.	.	.	.	.	.	.	.	.	.	.	.	.	.	.	.	.
7231	AS_142	Acinetobacter soli	NZ_RHXC00000000		.			.	.	.	.	.	.	.	.	.	.	.	.	.	.	.	.	.	.	.	.	.	.	.	.	.	.	.	.	.	.	.	.	.	.	.	.	.	.	.	.	.	.
7232	OCU_Ac8	Acinetobacter soli	NZ_BHGE00000000		.			.	.	.	.	.	.	.	.	.	.	.	.	.	.	.	.	.	.	.	.	.	.	.	.	.	.	.	.	.	.	.	.	.	.	.	.	.	.	.	.	.	.
7233	OCU_Ac9	Acinetobacter soli	NZ_BHGF00000000		.			.	.	.	.	.	.	.	.	.	.	.	.	.	.	.	.	.	.	.	.	.	.	.	.	.	.	.	.	.	.	.	.	.	.	.	.	.	.	.	.	.	.
7234	TUM15320	Acinetobacter soli	NZ_BKPH00000000		.			.	.	.	.	.	.	.	.	.	.	.	.	.	.	.	.	.	.	.	.	.	.	.	.	.	.	.	.	.	.	.	.	.	.	.	.	.	.	.	.	.	.
7235	TUM15318	Acinetobacter soli	NZ_BKPF00000000		.			.	.	.	.	.	.	.	.	.	.	.	.	.	.	.	.	.	.	.	.	.	.	.	.	.	.	.	.	.	.	.	.	.	.	.	.	.	.	.	.	.	.
7236	TUM15323	Acinetobacter soli	NZ_BKPK00000000		.			.	.	.	.	.	.	.	.	.	.	.	.	.	.	.	.	.	.	.	.	.	.	.	.	.	.	.	.	.	.	.	.	.	.	.	.	.	.	.	.	.	.
6570	KPC-SM-21	Acinetobacter stercoris	OOGT01.1	33591460	.			.	.	.	.	.	.	.	.	.	.	.	.	.	.	.	.	.	.	.	.	.	.	.	.	.	.	.	.	.	.	.	.	.	.	.	.	.	.	.	.	.	.
6420	CIP 107469	Acinetobacter tandoii	AQFM00000000.1		.			.	.	.	.	.	.	.	.	.	.	.	.	.	.	.	.	.	.	.	.	.	.	.	.	.	.	.	.	.	.	.	.	.	.	.	.	.	.	.	.	.	.
6638	WCHAc060012	Acinetobacter tianfuensis	RAXV01000000	34061620	4 (A) (F) (M) (T)			.	.	.	.	.	.	.	.	.	.	.	.	.	.	.	.	.	.	.	.	.	.	.	.	.	100.00	.	.	.	.	.	.	.	.	.	.	.	100.00	.	.	.	.
6421	CIP 107465	Acinetobacter tjernbergiae	AYEV00000000.1		.			.	.	.	.	.	.	.	.	.	.	.	.	.	.	.	.	.	.	.	.	.	.	.	.	.	.	.	.	.	.	.	.	.	.	.	.	.	.	.	.	.	.
6422	CIP 107472	Acinetobacter towneri	APPY00000000.1		2 (A) (F)			.	.	.	.	.	.	.	.	.	.	.	.	.	.	.	.	.	.	.	.	.	.	.	.	.	100.00	.	.	.	.	.	.	.	.	.	.	.	100.00	.	.	.	.
7239	19110F47	Acinetobacter towneri	CP046045.1		6 (A) (B) (CH) (F) (Q) (T)	oxa class D		.	.	.	.	.	.	.	.	.	.	.	.	.	.	.	.	.	.	97.92	.	.	.	.	82.51	99.88	.	.	.	.	99.75	.	.	.	.	.	.	.	100.00	.	.	.	100.00
7242	AT181	Acinetobacter towneri	NZ_JACXZK000000000		4 (A) (CH) (F) (T)			.	.	.	.	.	.	.	.	.	.	.	.	.	.	.	.	.	.	.	.	.	.	.	.	99.88	.	.	.	.	.	.	100.00	.	.	.	.	.	100.00	.	.	.	.
7243	AT184	Acinetobacter towneri	NZ_JACXZG000000000		4 (A) (CH) (F) (T)			.	.	.	.	.	.	.	.	.	.	.	.	.	.	.	.	.	.	.	.	.	.	.	.	99.88	.	.	.	.	.	.	100.00	.	.	.	.	.	100.00	.	.	.	.
7237	GX3	Acinetobacter towneri	CP071766.1	33363052	.			.	.	.	.	.	.	.	.	.	.	.	.	.	.	.	.	.	.	.	.	.	.	.	.	.	.	.	.	.	.	.	.	.	.	.	.	.	.	.	.	.	.
7238	GX7	Acinetobacter towneri	CP071771.1	33363052	.			.	.	.	.	.	.	.	.	.	.	.	.	.	.	.	.	.	.	.	.	.	.	.	.	.	.	.	.	.	.	.	.	.	.	.	.	.	.	.	.	.	.
7240	205	Acinetobacter towneri	CP048014.1		.			.	.	.	.	.	.	.	.	.	.	.	.	.	.	.	.	.	.	.	.	.	.	.	.	.	.	.	.	.	.	.	.	.	.	.	.	.	.	.	.	.	.
7241	GX5	Acinetobacter towneri	CP071770.1	33363052	.			.	.	.	.	.	.	.	.	.	.	.	.	.	.	.	.	.	.	.	.	.	.	.	.	.	.	.	.	.	.	.	.	.	.	.	.	.	.	.	.	.	.
6423	CIP 107286	Acinetobacter ursingii	APQA00000000.1		.			.	.	.	.	.	.	.	.	.	.	.	.	.	.	.	.	.	.	.	.	.	.	.	.	.	.	.	.	.	.	.	.	.	.	.	.	.	.	.	.	.	.
6424	M3	Acinetobacter ursingii	AP018824.1		.			.	.	.	.	.	.	.	.	.	.	.	.	.	.	.	.	.	.	.	.	.	.	.	.	.	.	.	.	.	.	.	.	.	.	.	.	.	.	.	.	.	.
7244	FDAARGOS_1095	Acinetobacter ursingii	CP068180.1		.			.	.	.	.	.	.	.	.	.	.	.	.	.	.	.	.	.	.	.	.	.	.	.	.	.	.	.	.	.	.	.	.	.	.	.	.	.	.	.	.	.	.
7245	FDAARGOS_1096	Acinetobacter ursingii	CP068176.1		.			.	.	.	.	.	.	.	.	.	.	.	.	.	.	.	.	.	.	.	.	.	.	.	.	.	.	.	.	.	.	.	.	.	.	.	.	.	.	.	.	.	.
7246	NBRC 110511	Acinetobacter ursingii	BBTT00000000.1		.			.	.	.	.	.	.	.	.	.	.	.	.	.	.	.	.	.	.	.	.	.	.	.	.	.	.	.	.	.	.	.	.	.	.	.	.	.	.	.	.	.	.
7247	NBRC 110605	Acinetobacter ursingii	NZ_BBUC00000000		.			.	.	.	.	.	.	.	.	.	.	.	.	.	.	.	.	.	.	.	.	.	.	.	.	.	.	.	.	.	.	.	.	.	.	.	.	.	.	.	.	.	.
7248	NBRC 110512	Acinetobacter ursingii	NZ_BBUB00000000		.			.	.	.	.	.	.	.	.	.	.	.	.	.	.	.	.	.	.	.	.	.	.	.	.	.	.	.	.	.	.	.	.	.	.	.	.	.	.	.	.	.	.
7249	RYU24	Acinetobacter variabilis	AP024524.1		2 (A) (F)			.	.	.	.	.	.	.	.	.	.	.	.	.	.	.	.	.	.	.	.	.	.	.	.	99.88	.	.	.	.	.	.	.	.	.	.	.	.	100.00	.	.	.	.
7250	AV_175	Acinetobacter variabilis	CP078027.1	31594927	4 (A) (MBL) (CH) (F)			.	.	.	.	.	.	.	.	.	.	.	.	.	.	.	.	.	.	.	.	.	.	.	.	99.88	.	.	.	.	.	.	.	.	100.00	.	.	.	100.00	.	.	.	.
7252	XM9F202-2	Acinetobacter variabilis	CP060811.1	25953593	1 (T)			.	.	.	.	.	.	.	.	.	.	.	.	.	.	.	.	.	.	.	.	.	.	.	.	.	.	.	.	.	.	.	.	.	.	.	.	.	.	.	.	.	.
7253	SCsl29	Acinetobacter variabilis	NZ_VDIJ00000000	25953593	6 (A) (CHDL) (F) (CL) (M) (T)	oxa class D		.	.	100.00	.	.	.	.	.	.	.	.	.	.	.	.	.	.	100.00	.	.	.	.	.	.	.	98.63	.	.	.	.	.	100.00	.	.	.	.	.	100.00	.	.	.	.
6425	NIPH 2171	Acinetobacter variabilis	APRS00000000.1	26245775	.			.	.	.	.	.	.	.	.	.	.	.	.	.	.	.	.	.	.	.	.	.	.	.	.	.	.	.	.	.	.	.	.	.	.	.	.	.	.	.	.	.	.
7251	FDAARGOS_1487	Acinetobacter variabilis	CP083658.1	25953593	.	oxa class D		.	.	.	.	.	.	.	.	.	.	.	.	.	.	.	.	.	.	.	.	.	.	.	.	.	.	.	.	.	.	.	.	.	.	.	.	.	.	.	.	.	.
6426	CIP 110063	Acinetobacter venetianus	APPO00000000.1		1 (B)	oxa class D		.	.	.	.	.	.	.	.	.	.	.	.	.	.	.	.	.	.	.	.	.	.	.	.	.	.	.	.	.	.	.	.	.	.	.	.	.	.	.	.	.	.
7254	JKSF06	Acinetobacter venetianus	NZ_LSVD00000000		1 (B)	oxa class D		.	.	.	.	.	.	.	.	.	.	.	.	.	.	.	.	.	.	.	.	.	.	.	.	.	.	.	.	.	.	.	.	.	.	.	.	.	.	.	.	.	.
7255	JKSF02	Acinetobacter venetianus	NZ_LSVC00000000		1 (B)	oxa class D		.	.	.	.	.	.	.	.	.	.	.	.	.	.	.	.	.	.	.	.	.	.	.	.	.	.	.	.	.	.	.	.	.	.	.	.	.	.	.	.	.	.
7256	GTC 14626	Acinetobacter venetianus	NZ_BCLZ00000000		1 (B)	oxa class D		.	.	.	.	.	.	.	.	.	.	.	.	.	.	.	.	.	.	.	.	.	.	.	.	.	.	.	.	.	.	.	.	.	.	.	.	.	.	.	.	.	.
7258	LUH13518	Acinetobacter venetianus	NZ_JRHX00000000	26902269	1 (B)	oxa class D		.	.	.	.	.	.	.	.	.	.	.	.	.	.	.	.	.	.	.	.	.	.	.	.	.	.	.	.	.	.	.	.	.	.	.	.	.	.	.	.	.	.
6427	NIPH 2168	Acinetobacter vivianii	APRW00000000.1		2 (A) (B)	oxa class D		.	.	.	.	.	.	.	.	.	.	.	.	.	.	100.00	.	.	.	.	.	.	.	.	.	.	.	.	.	.	.	.	.	.	.	.	.	.	.	.	.	.	.
7263	CCM 8642	Acinetobacter vivianii	NZ_BMDR00000000	30832757	2 (A) (B)	oxa class D		.	.	.	.	.	.	.	.	.	.	.	.	.	.	100.00	.	.	.	.	.	.	.	.	.	.	.	.	.	.	.	.	.	.	.	.	.	.	.	.	.	.	.
7264	ACIN00184	Acinetobacter vivianii	NZ_JADWOE000000000	26822020	2 (A) (B)	oxa class D		.	.	.	.	.	.	.	.	.	.	.	.	.	.	100.00	.	.	.	.	.	.	.	.	.	.	.	.	.	.	.	.	.	.	.	.	.	.	.	.	.	.	.
7265	KJ-1	Acinetobacter vivianii	CP085083.1	26822020	2 (A) (B)	oxa class D		.	.	.	.	.	.	.	.	.	.	.	.	.	.	100.00	.	.	.	.	.	.	.	.	.	.	.	.	.	.	.	.	.	.	.	.	.	.	.	.	.	.	.
6571	dk386	Acinetobacter wanghuae	CP045650.1	33196408	.			.	.	.	.	.	.	.	.	.	.	.	.	.	.	.	.	.	.	.	.	.	.	.	.	.	.	.	.	.	.	.	.	.	.	.	.	.	.	.	.	.	.
6572	dk771	Acinetobacter wanghuae	WITK01.1	33196408	.			.	.	.	.	.	.	.	.	.	.	.	.	.	.	.	.	.	.	.	.	.	.	.	.	.	.	.	.	.	.	.	.	.	.	.	.	.	.	.	.	.	.
6428	WCHA60	Acinetobacter wuhouensis	CP031716.1	30117799	1 (MBL)			.	.	.	.	.	.	.	.	.	.	.	.	.	.	.	.	.	.	.	.	.	.	.	.	.	.	.	.	.	.	.	.	.	.	.	.	.	.	.	.	.	.
7266	WCHAW060049	Acinetobacter wuhouensis	NZ_SGSQ00000000	30117799	6 (A) (MBL) (CHDL) (F) (M) (T)	oxa class D		.	.	100.00	.	.	.	.	.	.	.	.	.	.	.	.	.	.	.	.	.	.	.	.	.	99.88	.	.	.	.	.	.	.	.	100.00	.	.	.	100.00	.	.	.	.
7267	WCHAW010062	Acinetobacter wuhouensis	CP033133.1	30117799	1 (MBL)			.	.	.	.	.	.	.	.	.	.	.	.	.	.	.	.	.	.	.	.	.	.	.	.	.	.	.	.	.	.	.	.	.	.	.	.	.	.	.	.	.	.
Legend
R, rifampicin resistance gene; A, aminoglycoside resistance genes; B, beta-lactam resistance; ESBL, extended-spectrum β-lactamase; MBL, metallo-β-lactamase; CHDL, carbapenem-hydrolyzing class D β-lactamase ; CH, chloramphenicol resistance genes; F, folate pathway inhibitors; CL, colistin resistance genes; M, macrolide resistance genes; Q, quaternary ammonium compound-resistance gene; T, tetracycl…
[truncated: 146 more columns]
